# Supplementary material for: Poly[μ3-aqua-aqua(μ3-3,5-dinitro­benzoato-κO 1:O 3:O 5)caesium]
Source: Acta Crystallogr Sect E Struct Rep Online. 2012 Sep 5;68(Pt 10):m1241–2. doi: 10.1107/S1600536812037130 (PMC3470131; doi:10.1107/S1600536812037130)
Supplement: Supplementary file 1 [file e-68-m1241-sup1.cif]

##############################################################################
#                                                                            #
# This CIF contains the data in a paper accepted for publication in          #
# Acta Crystallographica Section E. It conforms to the requirements of       #
# Notes for Authors for Acta Crystallographica Section E, and has been       #
# peer reviewed under the auspices of the IUCr Commission on Journals.       #
#                                                                            #
# Full details of the Crystallographic Information File format               #
# are given in the paper "The Crystallographic Information File (CIF):       #
# a New Standard Archive File for Crystallography" by S. R. Hall, F. H.      #
# Allen and I. D. Brown [Acta Cryst. (1991), A47, 655-685].                  #
#                                                                            #
# The current version of the core CIF dictionary is obtainable from          #
# ftp://ftp.iucr.org/pub/cif_core.dic.                                       #
#                                                                            #
# Software is freely available for graphical display of the structure(s)     #
# in this CIF. For information consult the CIF software page                 #
# http://www.iucr.org/resources/cif/software.                                #
#                                                                            #
# This file may be used for bona fide research purposes within the           #
# scientific community so long as proper attribution is given to the journal # 
# article from which it was obtained.                                        #
#                                                                            #
##############################################################################
data_global
_audit_creation_method     ' SHELXL97 (Sheldrick, 2008)'
_journal_date_recd_electronic     2012-08-21
_journal_date_accepted     2012-08-28
_journal_name_full     'Acta Crystallographica, Section E'
_journal_year     2012
_journal_volume     68
_journal_issue     10
_journal_page_first     m1241
_journal_page_last     m1242
_journal_paper_category     QM
_journal_paper_doi     10.1107/S1600536812037130
_journal_coeditor_code     NG5289
_publ_contact_author_name     'Dr Graham Smith'
_publ_contact_author_address
;
    Science and Engineering Faculty
    Queensland University of Technology
    GPO Box 2434, Brisbane, Queensland 4001,
    Australia
;
_publ_contact_author_email     ' g.smith@qut.edu.au '
_publ_contact_author_fax     ' 61 7 3138 1804 '
_publ_contact_author_phone     ' 61 7 3300 2667 '
_publ_section_title
;\
Poly[\m~3~-aqua-aqua(\m~3~-3,5-dinitrobenzoato-\k<i>O</i>^1^:<i>O</i>^3^:\
<i>O</i>^5^)caesium]
;
loop_
    _publ_author_name
    _publ_author_address
    ' Graham Smith '
;
  Science and Engineering Faculty
  Queensland University of Technology
  GPO Box 2434, Brisbane, Queensland 4001,
  Australia
;
data_I
_audit_creation_method     SHELXL-97
_chemical_name_systematic
;
Poly[\m~3~-aqua-aqua(\m~3~-3,5-dinitrobenzoato-
\k<i>O</i>^1^:<i>O</i>^3^:<i>O</i>^5^)caesium]
;
_chemical_name_common     'caesium 3,5-dinitrobenzoate dihydrate'
_chemical_formula_moiety     'C7 H7 Cs N2 O8'
_chemical_formula_sum     'C7 H7 Cs N2 O8'
_chemical_formula_iupac     '[Cs (C7 H3 N2 O6) (H2 O)2]'
_chemical_formula_weight     380.06
_chemical_melting_point     ?
_symmetry_cell_setting     monoclinic
_symmetry_space_group_name_H-M     'P 21/n'
_symmetry_space_group_name_Hall     '-P 2yn'
loop_
    _symmetry_equiv_pos_as_xyz
    'x, y, z'
    '-x+1/2, y+1/2, -z+1/2'
    '-x, -y, -z'
    'x+1/2, -y+1/2, z+1/2'
_cell_length_a     15.1249(5)
_cell_length_b     4.62230(10)
_cell_length_c     17.1024(6)
_cell_angle_alpha     90.00
_cell_angle_beta     107.782(4)
_cell_angle_gamma     90.00
_cell_volume     1138.54(7)
_cell_formula_units_Z     4
_cell_measurement_reflns_used     3275
_cell_measurement_theta_min     3.15
_cell_measurement_theta_max     28.82
_cell_measurement_temperature     200(2)
_exptl_crystal_description     needle
_exptl_crystal_colour     'yellow'
_exptl_crystal_size_max     0.28
_exptl_crystal_size_mid     0.15
_exptl_crystal_size_min     0.06
_exptl_crystal_density_diffrn     2.217
_exptl_crystal_density_meas     ?
_exptl_crystal_density_method     'not measured'
_exptl_crystal_F_000     728
_exptl_absorpt_coefficient_mu     3.290
_exptl_absorpt_correction_type     multi-scan
_exptl_absorpt_process_details     '(CrysAlis PRO; Agilent, 2012)'
_exptl_absorpt_correction_T_min     0.792
_exptl_absorpt_correction_T_max     0.980
_exptl_special_details
;
;
_diffrn_ambient_temperature     200(2)
_diffrn_radiation_type     MoK\a
_diffrn_radiation_wavelength     0.71073
_diffrn_radiation_source     'Enhance (Mo) X-ray source'
_diffrn_radiation_monochromator     graphite
_diffrn_measurement_device_type     'Oxford Diffraction Gemini-S CCD-detector'
_diffrn_measurement_method     '\w scans'
_diffrn_detector_area_resol_mean     16.077
_diffrn_reflns_number     7596
_diffrn_reflns_av_R_equivalents     0.0301
_diffrn_reflns_av_sigmaI/netI     0.0350
_diffrn_reflns_theta_min     3.15
_diffrn_reflns_theta_max     28.88
_diffrn_reflns_theta_full     26.00
_diffrn_measured_fraction_theta_max     0.884
_diffrn_measured_fraction_theta_full     0.998
_diffrn_reflns_limit_h_min     -20
_diffrn_reflns_limit_h_max     20
_diffrn_reflns_limit_k_min     -6
_diffrn_reflns_limit_k_max     5
_diffrn_reflns_limit_l_min     -22
_diffrn_reflns_limit_l_max     22
_diffrn_standards_number     0
_diffrn_standards_interval_count     .
_diffrn_standards_interval_time     .
_diffrn_standards_decay_%     ?
_refine_special_details
;
Refinement of <i>F</i>^2^ against ALL reflections. The weighted <i>R</i>-factor
<i>wR</i> and goodness of fit <i>S</i> are based on <i>F</i>^2^, conventional
<i>R</i>-factors <i>R</i> are based on <i>F</i>, with <i>F</i> set to zero for
negative <i>F</i>^2^. The threshold expression of <i>F</i>^2^ >
\s(<i>F</i>^2^) is used only for calculating <i>R</i>-factors(gt) <i>etc</i>.
and is not relevant to the choice of reflections for refinement.
<i>R</i>-factors based on <i>F</i>^2^ are statistically about twice as large
as those based on <i>F</i>, and <i>R</i>- factors based on ALL data will be
even larger.
;
_reflns_number_total     2652
_reflns_number_gt     2336
_reflns_threshold_expression     I>2\s(I)
_refine_ls_structure_factor_coef     Fsqd
_refine_ls_matrix_type     full
_refine_ls_R_factor_all     0.0294
_refine_ls_R_factor_gt     0.0236
_refine_ls_wR_factor_gt     0.0461
_refine_ls_wR_factor_ref     0.0484
_refine_ls_goodness_of_fit_ref     1.046
_refine_ls_restrained_S_all     1.046
_refine_ls_number_reflns     2652
_refine_ls_number_parameters     179
_refine_ls_number_restraints     0
_refine_ls_hydrogen_treatment     mixed
_refine_ls_weighting_scheme     calc
_refine_ls_weighting_details
                 'calc w=1/[\s^2^(Fo^2^)+(0.0172P)^2^] where P=(Fo^2^+2Fc^2^)/3'
_atom_sites_solution_hydrogens     geom
_atom_sites_solution_primary     direct
_atom_sites_solution_secondary     difmap
_refine_ls_shift/su_max     0.001
_refine_ls_shift/su_mean     0.000
_refine_diff_density_max     0.474
_refine_diff_density_min     -0.556
_refine_ls_extinction_method     none
_refine_ls_extinction_coef     ?
loop_
    _atom_type_symbol
    _atom_type_description
    _atom_type_scat_dispersion_real
    _atom_type_scat_dispersion_imag
    _atom_type_scat_source
    'C' 'C' 0.0033 0.0016
                         'International Tables Vol C Tables 4.2.6.8 and 6.1.1.4'
    'H' 'H' 0.0000 0.0000
                         'International Tables Vol C Tables 4.2.6.8 and 6.1.1.4'
    'N' 'N' 0.0061 0.0033
                         'International Tables Vol C Tables 4.2.6.8 and 6.1.1.4'
    'O' 'O' 0.0106 0.0060
                         'International Tables Vol C Tables 4.2.6.8 and 6.1.1.4'
    'Cs' 'Cs' -0.3680 2.1192
                         'International Tables Vol C Tables 4.2.6.8 and 6.1.1.4'
_computing_data_collection     'CrysAlis PRO (Agilent, 2012)'
_computing_cell_refinement     'CrysAlis PRO (Agilent, 2012)'
_computing_data_reduction     'CrysAlis PRO (Agilent, 2012)'
_computing_structure_solution     'SIR92 (Altomare <i>et al.</i>, 1993)'
_computing_structure_refinement
                      'SHELXL97 (Sheldrick, 2008) within WinGX (Farrugia, 1999)'
_computing_molecular_graphics     'PLATON (Spek, 2009)'
_computing_publication_material     'PLATON (Spek, 2009)'
loop_
    _atom_site_type_symbol
    _atom_site_label
    _atom_site_fract_x
    _atom_site_fract_y
    _atom_site_fract_z
    _atom_site_U_iso_or_equiv
    _atom_site_thermal_displace_type
    _atom_site_calc_flag
    _atom_site_refinement_flags
    _atom_site_occupancy
    Cs Cs1 0.631270(10)
                      0.11431(3) 0.949800(10)
                                            0.02320(10)
                                                      Uani . . 1.000
    O O1W 0.57824(16) -0.3598(5) 1.05448(13) 0.0315(7) Uani . . 1.000
    O O2W 0.69998(16) 0.0306(5) 1.14991(13) 0.0311(7) Uani . . 1.000
    O O11 0.37491(13) 0.6190(4) 0.75558(11) 0.0278(6) Uani . . 1.000
    O O12 0.52278(14) 0.6236(3) 0.83580(11) 0.0266(6) Uani . . 1.000
    O O31 0.74660(14) 0.3113(4) 0.68972(12) 0.0315(6) Uani . . 1.000
    O O32 0.71260(15) -0.0756(4) 0.61600(12) 0.0351(7) Uani . . 1.000
    O O51 0.39421(16) -0.3890(4) 0.51426(12) 0.0351(7) Uani . . 1.000
    O O52 0.28880(15) -0.1482(4) 0.54804(12) 0.0381(7) Uani . . 1.000
    N N3 0.69218(16) 0.1222(4) 0.65482(13) 0.0234(7) Uani . . 1.000
    N N5 0.36953(17) -0.2001(5) 0.55368(12) 0.0246(7) Uani . . 1.000
    C C1 0.48439(18) 0.3386(5) 0.71545(14) 0.0169(7) Uani . . 1.000
    C C2 0.57543(18) 0.3203(5) 0.71383(14) 0.0177(7) Uani . . 1.000
    C C3 0.59685(18) 0.1317(5) 0.65956(15) 0.0186(7) Uani . . 1.000
    C C4 0.53156(19) -0.0458(5) 0.60715(14) 0.0191(7) Uani . . 1.000
    C C5 0.44224(19) -0.0198(5) 0.60976(14) 0.0187(7) Uani . . 1.000
    C C6 0.41608(18) 0.1685(5) 0.66192(14) 0.0187(7) Uani . . 1.000
    C C11 0.45850(19) 0.5455(5) 0.77413(15) 0.0186(7) Uani . . 1.000
    H H2 0.62150 0.43370 0.74890 0.0210 Uiso calc R 1.000
    H H4 0.54740 -0.17570 0.57210 0.0230 Uiso calc R 1.000
    H H6 0.35450 0.18100 0.66120 0.0220 Uiso calc R 1.000
    H H11W 0.616(3) -0.280(7) 1.091(2) 0.038(10) Uiso . . 1.000
    H H12W 0.559(3) -0.478(7) 1.081(2) 0.055(12) Uiso . . 1.000
    H H21W 0.677(3) 0.124(6) 1.180(2) 0.052(12) Uiso . . 1.000
    H H22W 0.750(3) -0.041(6) 1.1818(19) 0.037(9) Uiso . . 1.000
loop_
    _atom_site_aniso_label
    _atom_site_aniso_U_11
    _atom_site_aniso_U_22
    _atom_site_aniso_U_33
    _atom_site_aniso_U_12
    _atom_site_aniso_U_13
    _atom_site_aniso_U_23
    Cs1 0.02260(10)
                  0.02310(10)
                            0.02350(10)
                                      -0.00020(10)
                                                 0.00630(10)
                                                           0.00300(10)
    O1W 0.0308(13) 0.0405(12) 0.0214(10) -0.0117(10) 0.0053(9) 0.0000(10)
    O2W 0.0259(12) 0.0355(11) 0.0284(11) 0.0046(10) 0.0032(10) -0.0094(10)
    O11 0.0174(10) 0.0373(11) 0.0279(10) 0.0052(8) 0.0059(8) -0.0072(8)
    O12 0.0229(11) 0.0330(10) 0.0210(9) -0.0005(8) 0.0023(8) -0.0092(8)
    O31 0.0204(11) 0.0385(11) 0.0356(11) -0.0040(9) 0.0084(9) -0.0042(9)
    O32 0.0310(12) 0.0442(12) 0.0324(11) 0.0130(9) 0.0130(10) -0.0079(9)
    O51 0.0492(15) 0.0248(10) 0.0266(10) -0.0040(9) 0.0045(10) -0.0093(8)
    O52 0.0252(12) 0.0548(13) 0.0342(11) -0.0143(10) 0.0089(9) -0.0132(10)
    N3 0.0223(13) 0.0294(12) 0.0180(11) 0.0075(10) 0.0055(9) 0.0042(9)
    N5 0.0304(15) 0.0246(11) 0.0169(11) -0.0075(10) 0.0044(10) -0.0012(9)
    C1 0.0203(14) 0.0179(11) 0.0128(11) -0.0002(10) 0.0055(10) 0.0013(9)
    C2 0.0171(13) 0.0182(11) 0.0161(12) -0.0004(10) 0.0024(10) 0.0025(10)
    C3 0.0188(14) 0.0198(12) 0.0178(12) 0.0039(10) 0.0067(10) 0.0057(10)
    C4 0.0278(15) 0.0153(11) 0.0141(12) 0.0013(10) 0.0063(10) -0.0001(9)
    C5 0.0244(15) 0.0175(11) 0.0130(11) -0.0039(11) 0.0039(10) -0.0005(10)
    C6 0.0197(14) 0.0207(12) 0.0152(11) -0.0023(10) 0.0048(10) 0.0034(10)
    C11 0.0220(14) 0.0192(12) 0.0168(12) -0.0014(10) 0.0091(10) 0.0022(10)
_geom_special_details
;
Bond distances, angles <i>etc</i>. have been calculated using the rounded
fractional coordinates. All su's are estimated from the variances of the
(full) variance-covariance matrix. The cell e.s.d.'s are taken into account in
the estimation of distances, angles and torsion angles
;
loop_
    _geom_bond_atom_site_label_1
    _geom_bond_atom_site_label_2
    _geom_bond_site_symmetry_1
    _geom_bond_site_symmetry_2
    _geom_bond_distance
    _geom_bond_publ_flag
    Cs1 O1W . . 3.087(2) yes
    Cs1 O2W . . 3.282(2) yes
    Cs1 O12 . . 3.1751(16) yes
    Cs1 O12 . 1_545 3.1120(17) yes
    Cs1 O1W . 1_565 3.261(2) yes
    Cs1 O32 . 2_656 3.244(2) yes
    Cs1 O1W . 3_657 3.346(2) yes
    Cs1 O52 . 4_545 3.271(2) yes
    O11 C11 . . 1.253(4) no
    O12 C11 . . 1.250(3) no
    O31 N3 . . 1.224(3) no
    O32 N3 . . 1.224(3) no
    O51 N5 . . 1.229(3) no
    O52 N5 . . 1.219(4) no
    O1W H12W . . 0.82(4) no
    O1W H11W . . 0.80(4) no
    O2W H21W . . 0.83(4) no
    O2W H22W . . 0.85(4) no
    N3 C3 . . 1.469(4) no
    N5 C5 . . 1.476(3) no
    C1 C2 . . 1.388(4) no
    C1 C6 . . 1.395(3) no
    C1 C11 . . 1.522(3) no
    C2 C3 . . 1.382(3) no
    C3 C4 . . 1.382(4) no
    C4 C5 . . 1.371(4) no
    C5 C6 . . 1.388(3) no
    C2 H2 . . 0.9300 no
    C4 H4 . . 0.9300 no
    C6 H6 . . 0.9300 no
loop_
    _geom_angle_atom_site_label_1
    _geom_angle_atom_site_label_2
    _geom_angle_atom_site_label_3
    _geom_angle_site_symmetry_1
    _geom_angle_site_symmetry_2
    _geom_angle_site_symmetry_3
    _geom_angle
    _geom_angle_publ_flag
    O1W Cs1 O2W . . . 50.74(6) no
    O1W Cs1 O12 . . . 134.87(6) no
    O1W Cs1 O12 . . 1_545 70.44(5) no
    O1W Cs1 O1W . . 1_565 93.43(6) no
    O1W Cs1 O32 . . 2_656 149.39(6) no
    O1W Cs1 O1W . . 3_657 80.87(6) no
    O1W Cs1 O52 . . 4_545 60.79(6) no
    O2W Cs1 O12 . . . 131.87(5) no
    O2W Cs1 O12 . . 1_545 120.39(5) no
    O1W Cs1 O2W 1_565 . . 64.41(6) no
    O2W Cs1 O32 . . 2_656 112.44(6) no
    O1W Cs1 O2W 3_657 . . 93.38(6) no
    O2W Cs1 O52 . . 4_545 55.78(6) no
    O12 Cs1 O12 . . 1_545 94.64(4) no
    O1W Cs1 O12 1_565 . . 67.47(5) no
    O12 Cs1 O32 . . 2_656 75.75(5) no
    O1W Cs1 O12 3_657 . . 55.02(5) no
    O12 Cs1 O52 . . 4_545 164.29(6) no
    O1W Cs1 O12 1_565 . 1_545 135.75(6) no
    O12 Cs1 O32 1_545 . 2_656 113.90(5) no
    O1W Cs1 O12 3_657 . 1_545 85.35(5) no
    O12 Cs1 O52 1_545 . 4_545 90.21(5) no
    O1W Cs1 O32 1_565 . 2_656 100.85(5) no
    O1W Cs1 O1W 1_565 . 3_657 50.88(6) no
    O1W Cs1 O52 1_565 . 4_545 118.15(5) no
    O1W Cs1 O32 3_657 . 2_656 128.87(5) no
    O32 Cs1 O52 2_656 . 4_545 88.62(5) no
    O1W Cs1 O52 3_657 . 4_545 140.47(5) no
    Cs1 O1W Cs1 . . 1_545 93.43(6) no
    Cs1 O1W Cs1 . . 3_657 99.13(6) no
    Cs1 O1W Cs1 1_545 . 3_657 129.12(7) no
    Cs1 O12 C11 . . . 115.28(13) no
    Cs1 O12 Cs1 . . 1_565 94.64(5) no
    Cs1 O12 C11 1_565 . . 149.86(14) no
    Cs1 O32 N3 2_646 . . 148.16(18) no
    Cs1 O52 N5 4_444 . . 117.78(15) no
    Cs1 O1W H12W . . . 174(3) no
    H11W O1W H12W . . . 100(4) no
    Cs1 O1W H11W 1_545 . . 123(3) no
    Cs1 O1W H11W 3_657 . . 108(3) no
    Cs1 O1W H12W 1_545 . . 90(3) no
    Cs1 O1W H12W 3_657 . . 75(3) no
    Cs1 O1W H11W . . . 83(2) no
    H21W O2W H22W . . . 105(3) no
    Cs1 O2W H22W . . . 131(2) no
    Cs1 O2W H21W . . . 122(2) no
    O32 N3 C3 . . . 117.8(2) no
    O31 N3 C3 . . . 118.5(2) no
    O31 N3 O32 . . . 123.7(3) no
    O51 N5 O52 . . . 124.1(2) no
    O51 N5 C5 . . . 117.8(2) no
    O52 N5 C5 . . . 118.0(2) no
    C6 C1 C11 . . . 119.9(2) no
    C2 C1 C6 . . . 119.5(2) no
    C2 C1 C11 . . . 120.5(2) no
    C1 C2 C3 . . . 119.3(2) no
    C2 C3 C4 . . . 122.8(3) no
    N3 C3 C2 . . . 119.4(2) no
    N3 C3 C4 . . . 117.7(2) no
    C3 C4 C5 . . . 116.3(2) no
    C4 C5 C6 . . . 123.6(2) no
    N5 C5 C6 . . . 118.0(3) no
    N5 C5 C4 . . . 118.4(2) no
    C1 C6 C5 . . . 118.4(3) no
    O11 C11 O12 . . . 126.9(2) no
    O11 C11 C1 . . . 116.5(2) no
    O12 C11 C1 . . . 116.6(2) no
    C1 C2 H2 . . . 120.00 no
    C3 C2 H2 . . . 120.00 no
    C3 C4 H4 . . . 122.00 no
    C5 C4 H4 . . . 122.00 no
    C1 C6 H6 . . . 121.00 no
    C5 C6 H6 . . . 121.00 no
loop_
    _geom_torsion_atom_site_label_1
    _geom_torsion_atom_site_label_2
    _geom_torsion_atom_site_label_3
    _geom_torsion_atom_site_label_4
    _geom_torsion_site_symmetry_1
    _geom_torsion_site_symmetry_2
    _geom_torsion_site_symmetry_3
    _geom_torsion_site_symmetry_4
    _geom_torsion
    _geom_torsion_publ_flag
    O2W Cs1 O1W Cs1 . . . 1_545 -127.44(9) no
    O2W Cs1 O1W Cs1 . . . 3_657 102.04(8) no
    O12 Cs1 O1W Cs1 . . . 1_545 118.81(6) no
    O12 Cs1 O1W Cs1 . . . 3_657 -11.71(9) no
    O12 Cs1 O1W Cs1 1_545 . . 1_545 42.25(5) no
    O12 Cs1 O1W Cs1 1_545 . . 3_657 -88.27(6) no
    O1W Cs1 O1W Cs1 1_565 . . 1_545 179.98(9) no
    O1W Cs1 O1W Cs1 1_565 . . 3_657 49.48(6) no
    O32 Cs1 O1W Cs1 2_656 . . 1_545 -61.86(12) no
    O32 Cs1 O1W Cs1 2_656 . . 3_657 167.61(7) no
    O1W Cs1 O1W Cs1 3_657 . . 1_545 130.53(6) no
    O1W Cs1 O1W Cs1 3_657 . . 3_657 -0.02(12) no
    O52 Cs1 O1W Cs1 4_545 . . 1_545 -59.47(6) no
    O52 Cs1 O1W Cs1 4_545 . . 3_657 170.01(8) no
    O1W Cs1 O12 C11 . . . . -63.1(2) no
    O1W Cs1 O12 Cs1 . . . 1_565 113.15(7) no
    O2W Cs1 O12 C11 . . . . -135.23(18) no
    O2W Cs1 O12 Cs1 . . . 1_565 41.03(9) no
    O12 Cs1 O12 C11 1_545 . . . 3.7(2) no
    O12 Cs1 O12 Cs1 1_545 . . 1_565 -180.00(7) no
    O1W Cs1 O12 C11 1_565 . . . -134.4(2) no
    O1W Cs1 O12 Cs1 1_565 . . 1_565 41.90(6) no
    O32 Cs1 O12 C11 2_656 . . . 117.2(2) no
    O32 Cs1 O12 Cs1 2_656 . . 1_565 -66.50(5) no
    O1W Cs1 O12 C11 3_657 . . . -77.3(2) no
    O1W Cs1 O12 Cs1 3_657 . . 1_565 98.99(7) no
    O1W Cs1 O12 Cs1 . . 1_545 1_545 -43.76(6) no
    O1W Cs1 O12 C11 . . 1_545 1_545 129.5(4) no
    O2W Cs1 O12 Cs1 . . 1_545 1_545 -34.52(8) no
    O2W Cs1 O12 C11 . . 1_545 1_545 138.7(4) no
    O12 Cs1 O12 Cs1 . . 1_545 1_545 180.00(7) no
    O12 Cs1 O12 C11 . . 1_545 1_545 -6.8(4) no
    O1W Cs1 O1W Cs1 . . 1_565 1_565 179.98(9) no
    O2W Cs1 O1W Cs1 . . 1_565 1_565 137.03(8) no
    O12 Cs1 O1W Cs1 . . 1_565 1_565 -42.25(5) no
    O1W Cs1 O32 N3 . . 2_656 2_656 -174.4(3) no
    O2W Cs1 O32 N3 . . 2_656 2_656 -124.7(3) no
    O12 Cs1 O32 N3 . . 2_656 2_656 5.1(3) no
    O1W Cs1 O1W Cs1 . . 3_657 3_657 0.00(6) no
    O2W Cs1 O1W Cs1 . . 3_657 3_657 -49.33(6) no
    O12 Cs1 O1W Cs1 . . 3_657 3_657 169.89(8) no
    O1W Cs1 O52 N5 . . 4_545 4_545 -167.08(18) no
    O2W Cs1 O52 N5 . . 4_545 4_545 -106.86(18) no
    Cs1 O12 C11 O11 . . . . 122.9(2) no
    Cs1 O12 C11 C1 . . . . -57.0(3) no
    Cs1 O12 C11 O11 1_565 . . . -49.7(5) no
    Cs1 O12 C11 C1 1_565 . . . 130.5(3) no
    Cs1 O32 N3 O31 2_646 . . . -0.6(4) no
    Cs1 O32 N3 C3 2_646 . . . 179.48(19) no
    Cs1 O52 N5 O51 4_444 . . . 12.2(3) no
    Cs1 O52 N5 C5 4_444 . . . -169.48(15) no
    O31 N3 C3 C2 . . . . -11.0(3) no
    O31 N3 C3 C4 . . . . 167.3(2) no
    O32 N3 C3 C2 . . . . 169.0(2) no
    O32 N3 C3 C4 . . . . -12.7(3) no
    O51 N5 C5 C4 . . . . 8.4(3) no
    O51 N5 C5 C6 . . . . -172.0(2) no
    O52 N5 C5 C4 . . . . -170.0(2) no
    O52 N5 C5 C6 . . . . 9.6(3) no
    C6 C1 C2 C3 . . . . -0.5(3) no
    C11 C1 C2 C3 . . . . -179.6(2) no
    C2 C1 C6 C5 . . . . 1.5(3) no
    C11 C1 C6 C5 . . . . -179.4(2) no
    C2 C1 C11 O11 . . . . 158.1(2) no
    C2 C1 C11 O12 . . . . -22.1(3) no
    C6 C1 C11 O11 . . . . -21.0(3) no
    C6 C1 C11 O12 . . . . 158.9(2) no
    C1 C2 C3 N3 . . . . 177.0(2) no
    C1 C2 C3 C4 . . . . -1.2(4) no
    N3 C3 C4 C5 . . . . -176.4(2) no
    C2 C3 C4 C5 . . . . 1.9(4) no
    C3 C4 C5 N5 . . . . 178.7(2) no
    C3 C4 C5 C6 . . . . -0.9(4) no
    N5 C5 C6 C1 . . . . 179.7(2) no
    C4 C5 C6 C1 . . . . -0.8(4) no
loop_
    _geom_hbond_atom_site_label_D
    _geom_hbond_atom_site_label_H
    _geom_hbond_atom_site_label_A
    _geom_hbond_site_symmetry_A
    _geom_hbond_distance_DH
    _geom_hbond_distance_HA
    _geom_hbond_distance_DA
    _geom_hbond_angle_DHA
    _geom_hbond_publ_flag
    O1W H11W O2W . 0.80(4) 1.98(4) 2.734(3) 159(3) yes
    O1W H12W O12 3_657 0.83(4) 2.25(4) 3.016(3) 155(4) yes
    O2W H21W O11 3_667 0.83(4) 1.94(4) 2.764(3) 174(3) yes
    O2W H22W O11 4_555 0.85(4) 1.96(4) 2.797(3) 168(3) yes
_iucr_refine_instructions_details
;
TITL gs12gs4 DNBACS
CELL  0.71073  15.1249   4.6223  17.1024   90.000  107.782   90.000
ZERR     4.00   0.0005   0.0001   0.0006    0.000    0.004    0.000
LATT   1
SYMM  1/2 - X, 1/2 + Y, 1/2 - Z
SFAC  C    H    N    O    CS
UNIT  28   28   8    32   4
MERG   2
FMAP   2
PLAN   10
ACTA    52.00
BOND   $H
L.S.   8
WGHT    0.017200
FVAR       3.69148
CS1   5    0.631266    0.114307    0.949804    11.00000    0.02262    0.02310 =
         0.02345    0.00301    0.00629   -0.00023
O51   4    0.394215   -0.388958    0.514257    11.00000    0.04915    0.02478 =
         0.02659   -0.00930    0.00452   -0.00403
O12   4    0.522779    0.623618    0.835798    11.00000    0.02287    0.03304 =
         0.02105   -0.00919    0.00226   -0.00050
O11   4    0.374912    0.618985    0.755584    11.00000    0.01737    0.03731 =
         0.02787   -0.00719    0.00589    0.00523
O52   4    0.288795   -0.148233    0.548043    11.00000    0.02517    0.05481 =
         0.03425   -0.01323    0.00894   -0.01434
O31   4    0.746596    0.311333    0.689724    11.00000    0.02039    0.03846 =
         0.03558   -0.00422    0.00843   -0.00403
O1W   4    0.578243   -0.359839    1.054477    11.00000    0.03083    0.04052 =
         0.02141    0.00003    0.00532   -0.01166
O32   4    0.712605   -0.075564    0.615998    11.00000    0.03099    0.04421 =
         0.03237   -0.00786    0.01303    0.01295
O2W   4    0.699978    0.030600    1.149913    11.00000    0.02593    0.03545 =
         0.02837   -0.00936    0.00319    0.00465
N3    3    0.692185    0.122185    0.654822    11.00000    0.02227    0.02938 =
         0.01801    0.00415    0.00553    0.00748
C3    1    0.596848    0.131732    0.659558    11.00000    0.01883    0.01981 =
         0.01782    0.00570    0.00673    0.00392
N5    3    0.369527   -0.200060    0.553681    11.00000    0.03041    0.02462 =
         0.01690   -0.00123    0.00440   -0.00752
C4    1    0.531565   -0.045810    0.607146    11.00000    0.02784    0.01532 =
         0.01410   -0.00015    0.00631    0.00131
AFIX  43
H4    2    0.547378   -0.175652    0.572070    11.00000   -1.20000
AFIX   0
C1    1    0.484394    0.338566    0.715451    11.00000    0.02032    0.01787 =
         0.01284    0.00132    0.00551   -0.00017
C11   1    0.458499    0.545537    0.774130    11.00000    0.02202    0.01917 =
         0.01684    0.00221    0.00911   -0.00135
C2    1    0.575429    0.320308    0.713833    11.00000    0.01706    0.01817 =
         0.01614    0.00253    0.00241   -0.00043
AFIX  43
H2    2    0.621505    0.433744    0.748893    11.00000   -1.20000
AFIX   0
C5    1    0.442238   -0.019808    0.609758    11.00000    0.02437    0.01747 =
         0.01296   -0.00047    0.00389   -0.00391
C6    1    0.416085    0.168469    0.661921    11.00000    0.01969    0.02073 =
         0.01518    0.00338    0.00479   -0.00228
AFIX  43
H6    2    0.354476    0.180966    0.661214    11.00000   -1.20000
AFIX   0
H12W  2    0.558632   -0.478159    1.081069    11.00000    0.05496
H11W  2    0.616423   -0.279780    1.091228    11.00000    0.03795
H21W  2    0.677174    0.124129    1.180058    11.00000    0.05209
H22W  2    0.749669   -0.040614    1.181832    11.00000    0.03739
HKLF    4
REM  gs12gs4 DNBACS
REM R1 =  0.0236 for   2336 Fo > 4sig(Fo)  and  0.0294 for all 2652 data
REM    179 parameters refined using      0 restraints
END
WGHT      0.0165      0.0000
REM Highest difference peak  0.474,  deepest hole -0.556,  1-sigma level  0.096
Q1    1   0.6239 -0.1205  0.9763  11.00000  0.05    0.47
Q2    1   0.6157  0.3036  0.9811  11.00000  0.05    0.38
Q3    1   0.4361  0.1182  0.6280  11.00000  0.05    0.38
Q4    1   0.6012  0.0839  0.9973  11.00000  0.05    0.37
Q5    1   0.6424  0.2407  0.8333  11.00000  0.05    0.36
Q6    1   0.6422 -0.0744  0.9204  11.00000  0.05    0.35
Q7    1   0.5209  0.3746  0.6988  11.00000  0.05    0.35
Q8    1   0.5757  0.4047  0.9039  11.00000  0.05    0.33
Q9    1   0.6546 -0.0312  0.5373  11.00000  0.05    0.33
Q10   1   0.6385 -0.0952  1.1145  11.00000  0.05    0.33
;
