# Supplementary material for: Poly[μ3-aqua-aqua(μ3-3,5-dinitro­benzoato-κO 1:O 3:O 5)caesium]
Source: Acta Crystallogr Sect E Struct Rep Online. 2012 Sep 5;68(Pt 10):m1241–2. doi: 10.1107/S1600536812037130 (PMC3470131; doi:10.1107/S1600536812037130)
Supplement: Supplementary file 2 [file e-68-m1241-Isup2.hkl]

#
# h,k,l, Fc-squared, Fo-squared, sigma(Fo-squared) and status flag
#
data_I
_shelx_title ' gs12gs4 DNBACS'
_shelx_refln_list_code          4
_shelx_F_calc_maximum      273.17
_exptl_crystal_F_000       720.00
_reflns_d_resolution_high  0.7357
 
loop_
 _symmetry_equiv_pos_as_xyz
 'x, y, z'
 '-x+1/2, y+1/2, -z+1/2'
 '-x, -y, -z'
 'x-1/2, -y-1/2, z-1/2'
 
_cell_length_a    15.1249
_cell_length_b     4.6223
_cell_length_c    17.1024
_cell_angle_alpha  90.000
_cell_angle_beta  107.782
_cell_angle_gamma  90.000
 
_shelx_F_squared_multiplier     1.000
 
loop_
 _refln_index_h
 _refln_index_k
 _refln_index_l
 _refln_F_squared_calc
 _refln_F_squared_meas
 _refln_F_squared_sigma
 _refln_observed_status
   4   0   0    27962.32    27072.34    585.65 o
   6   0   0      310.71      380.87     37.88 o
   8   0   0    15337.12    14819.76    386.20 o
  10   0   0      171.51      198.47     40.04 o
  12   0   0    11105.95    10807.88    345.65 o
  14   0   0     1914.68     2084.57    138.76 o
  16   0   0     2687.84     2688.62    173.46 o
  18   0   0     2630.96     2617.93    184.24 o
   1   1   0     6218.59     6115.30     56.94 o
   2   1   0    33016.65    31124.67    325.71 o
   3   1   0    28051.96    27752.08    243.29 o
   4   1   0     3543.68     3609.35     64.77 o
   5   1   0       11.04       17.59      6.96 o
   6   1   0    16006.70    16343.64    276.71 o
   7   1   0     1639.45     1440.16     48.17 o
   8   1   0        2.46       25.68     12.33 o
   9   1   0     1405.91     1335.54     60.37 o
  10   1   0     5763.11     5694.42    148.42 o
  11   1   0     4949.28     4947.77    141.37 o
  12   1   0      963.23      934.45     59.10 o
  13   1   0      483.15      483.43     43.87 o
  14   1   0     4079.42     4072.29    199.20 o
  15   1   0     3424.18     3618.86    119.16 o
  16   1   0      241.67      223.16     31.65 o
  17   1   0       12.50       39.80     19.55 o
  18   1   0      520.80      530.41     84.95 o
   0   2   0     1074.10     1094.30     26.16 o
   1   2   0    12370.71    11989.06    102.19 o
   2   2   0       19.01       15.62      4.01 o
   3   2   0     6444.22     6301.36     81.71 o
   4   2   0        2.00       14.57      5.68 o
   5   2   0    11940.33    11879.66    151.99 o
   6   2   0      342.52      364.98     22.87 o
   7   2   0      431.53      479.11     31.21 o
   8   2   0      104.58       90.69     29.86 o
   9   2   0     6313.16     6372.55    178.36 o
  10   2   0       16.69       26.04     10.60 o
  11   2   0     2008.49     2010.74     74.57 o
  12   2   0      943.20      949.13     58.63 o
  13   2   0     4368.86     3983.61    156.61 o
  14   2   0        0.26       -5.51     20.82 o
  15   2   0        1.93       24.81     38.31 o
  16   2   0        0.57       -0.94     27.59 o
  17   2   0     2700.67     2877.93    203.16 o
   1   3   0      302.08      292.34      9.84 o
   2   3   0    13442.25    13331.32    142.20 o
   3   3   0     5345.08     5498.01     80.38 o
   4   3   0      391.95      419.90     19.04 o
   5   3   0     1277.65     1370.19     37.09 o
   6   3   0     8813.04     8697.53    136.23 o
   7   3   0     2222.39     2251.33     60.40 o
   8   3   0      208.84      254.34     23.32 o
   9   3   0      428.67      422.92     38.52 o
  10   3   0     3307.51     3285.34    181.63 o
  11   3   0     1379.76     1429.60     88.86 o
  12   3   0      525.30      532.00     56.97 o
  13   3   0      209.79      244.24     41.46 o
  14   3   0     2577.37     2450.11    178.23 o
  15   3   0      620.97      585.30     64.84 o
   0   4   0    14407.26    14205.10    230.72 o
   1   4   0      235.15      249.40     18.34 o
   2   4   0        4.49       -0.60      7.65 o
   3   4   0       53.47       67.09     11.47 o
   4   4   0     8171.96     8362.23    164.53 o
   5   4   0      187.65      200.16     22.45 o
   6   4   0      145.84      130.71     26.78 o
   7   4   0      374.72      440.39     47.26 o
   8   4   0     5196.11     5193.17    173.13 o
   9   4   0        6.07       21.42     20.36 o
  10   4   0       14.44      -21.15     21.15 o
  11   4   0      194.28      197.19     56.94 o
  12   4   0     1715.05     1849.19    178.52 o
  13   4   0       58.29       26.06     36.77 o
   1   5   0      858.82     1010.09     58.04 o
   2   5   0      857.37      903.55     83.50 o
   3   5   0     1788.07     1941.91     99.44 o
   4   5   0      185.70      189.84     33.56 o
   5   5   0      419.63      439.72     69.39 o
   6   5   0      954.15      965.43     58.46 o
   7   5   0     1357.50     1339.49     92.54 o
   8   5   0        2.84       -7.36     25.10 o
   9   5   0      262.06      294.38     78.39 o
  10   5   0      510.79      378.11     68.87 o
  11   5   0     1007.47     1075.44    119.20 o
 -19   0   1     1854.50     1708.23    150.74 o
 -17   0   1      107.03      105.09     40.02 o
 -15   0   1     4634.46     4796.97    225.70 o
 -13   0   1      148.69      217.39     44.05 o
 -11   0   1     7130.85     7594.77    259.18 o
  -9   0   1      246.25      211.26     35.49 o
  -7   0   1    29217.53    28898.49    654.88 o
  -5   0   1     6826.60     7278.62    196.47 o
  -3   0   1     5319.20     5449.98    136.49 o
   3   0   1    12436.05    12764.72    293.95 o
   5   0   1     9854.66     9929.18    258.34 o
   7   0   1    12322.43    12059.07    322.43 o
   9   0   1     3299.50     3181.00    142.48 o
  11   0   1     5783.10     5587.47    219.70 o
  13   0   1      314.58      450.87     62.82 o
  15   0   1     3791.90     3953.59    209.53 o
  17   0   1      615.84      605.58     86.51 o
 -18   1   1      742.67      853.71     79.60 o
 -17   1   1      841.52      788.23     56.40 o
 -16   1   1     1590.41     1629.10     78.46 o
 -15   1   1       21.54       51.95     16.56 o
 -14   1   1     1540.04     1502.62     80.83 o
 -13   1   1     1382.48     1324.10     72.78 o
 -12   1   1     2308.94     2492.22     97.36 o
 -11   1   1      527.12      481.36     39.82 o
 -10   1   1     4439.25     4471.46    125.14 o
  -9   1   1     5604.46     5746.05    140.29 o
  -8   1   1     8783.62     8616.22    176.25 o
  -7   1   1      462.95      487.11     30.48 o
  -6   1   1     5733.32     6070.04     88.97 o
  -5   1   1    16739.65    16514.94    159.66 o
  -4   1   1    21093.67    20973.46    177.21 o
  -3   1   1      452.03      508.74     18.12 o
  -2   1   1     9843.06     9610.00    163.02 o
  -1   1   1     4696.97     4765.78     64.40 o
   0   1   1     3502.39     3704.96     41.68 o
   1   1   1      236.61      229.59      6.97 o
   2   1   1      837.45      872.38     16.01 o
   3   1   1     3726.32     3687.88     45.46 o
   4   1   1    19494.25    19712.22    199.93 o
   5   1   1     2238.48     2178.01     46.56 o
   6   1   1      133.97      150.50     15.69 o
   7   1   1      495.39      452.11     27.41 o
   8   1   1    13475.16    14077.18    295.52 o
   9   1   1     4336.54     4508.61    125.03 o
  10   1   1      108.73      146.68     23.06 o
  11   1   1      113.83      163.81     25.26 o
  12   1   1     2677.54     2785.49    168.97 o
  13   1   1     3610.63     3645.92    130.76 o
  14   1   1        8.21        5.66     14.70 o
  15   1   1      363.66      359.82     37.12 o
  16   1   1     1786.31     1773.93     85.46 o
  17   1   1      837.87      943.18     81.54 o
 -17   2   1        8.79       45.54     26.13 o
 -16   2   1     2152.39     2096.32    121.70 o
 -15   2   1       13.85       -0.28     17.69 o
 -14   2   1     2111.58     2009.52    116.33 o
 -13   2   1       24.83       57.74     22.58 o
 -12   2   1     3877.23     3797.27    133.88 o
 -11   2   1      347.87      318.41     27.37 o
 -10   2   1     5882.75     5913.70    127.48 o
  -9   2   1       39.31       55.87     12.42 o
  -8   2   1     4208.46     4228.63     98.23 o
  -7   2   1      551.35      582.12     22.79 o
  -6   2   1     9189.36     9005.73    115.00 o
  -5   2   1      316.35      310.13     14.53 o
  -4   2   1     3977.80     4117.65     59.74 o
  -3   2   1     2203.88     2155.12     39.37 o
  -2   2   1    34445.05    32846.19    313.83 o
  -1   2   1      641.11      630.83     14.85 o
   0   2   1     2774.69     2782.53     34.55 o
   1   2   1        6.73       21.24      3.82 o
   2   2   1    20846.65    19983.46    226.52 o
   3   2   1      608.07      657.07     21.76 o
   4   2   1     7929.53     8309.11     97.72 o
   5   2   1     1049.47     1094.50     34.39 o
   6   2   1    17336.24    17037.17    254.76 o
   7   2   1      233.76      212.86     28.34 o
   8   2   1      149.82      111.84     26.61 o
   9   2   1      341.80      374.55     40.30 o
  10   2   1     6705.35     6284.45    184.42 o
  11   2   1       16.86       37.42     24.24 o
  12   2   1        1.47        9.90     11.65 o
  13   2   1       18.97       31.20     14.70 o
  14   2   1     1840.51     1801.60    107.75 o
  15   2   1      471.45      432.87     56.12 o
  16   2   1      419.54      337.96     51.18 o
 -15   3   1       19.02        9.98     16.92 o
 -14   3   1      648.46      660.02     66.85 o
 -13   3   1     3094.34     2788.05    134.09 o
 -12   3   1     1166.39     1127.44     80.81 o
 -11   3   1      340.23      346.53     44.20 o
 -10   3   1     1926.26     2016.58    139.52 o
  -9   3   1     5979.09     6391.46    663.19 o
  -8   3   1     2878.36     2838.42     64.35 o
  -7   3   1       50.51       72.08     10.61 o
  -6   3   1     1109.52     1097.53     34.42 o
  -5   3   1    10034.67     9802.54    127.94 o
  -4   3   1     1008.86      945.72     19.77 o
  -3   3   1      110.21      103.06      7.93 o
  -2   3   1      342.17      345.76     13.06 o
  -1   3   1     4801.37     4727.46     56.16 o
   0   3   1     1731.64     1666.29     27.35 o
   1   3   1     4669.08     4661.33     54.61 o
   2   3   1      882.44      914.80     24.83 o
   3   3   1     4648.00     4699.82     72.13 o
   4   3   1     4329.71     4273.21     95.16 o
   5   3   1     2075.48     2075.25     52.83 o
   6   3   1      132.17      172.00     15.94 o
   7   3   1     2792.42     2883.32     80.31 o
   8   3   1     2787.62     2676.21    134.86 o
   9   3   1     3931.66     3847.57    125.36 o
  10   3   1      275.56      240.95     26.83 o
  11   3   1      650.22      617.21     44.71 o
  12   3   1      616.73      594.87     61.32 o
  13   3   1     3007.43     2848.28    352.98 o
  14   3   1      107.51      125.18     36.82 o
  15   3   1      432.67      507.60     90.99 o
 -13   4   1       22.85       12.01     19.57 o
 -12   4   1        0.76       18.16     36.11 o
 -11   4   1     4363.80     4158.51    165.89 o
 -10   4   1      266.33      235.86     36.92 o
  -9   4   1       28.93       12.61     15.76 o
  -8   4   1      320.12      344.83     50.19 o
  -7   4   1     4356.47     4205.33    180.49 o
  -6   4   1      313.97      271.14     23.12 o
  -5   4   1     1007.04     1012.97     42.24 o
  -4   4   1      289.98      270.06     21.44 o
  -3   4   1     3733.08     3746.78     73.99 o
  -2   4   1     1137.20     1070.31     38.61 o
  -1   4   1      914.10      895.66     34.70 o
   0   4   1      265.29      244.13     15.63 o
   1   4   1     6797.75     6736.36     96.46 o
   2   4   1      621.79      624.12     31.14 o
   3   4   1     1034.26     1087.22     42.22 o
   4   4   1      136.28       99.09     25.58 o
   5   4   1     3326.10     3418.39    242.78 o
   6   4   1      275.25      300.62     36.96 o
   7   4   1     4144.96     4033.39    176.14 o
   8   4   1       51.90       65.02     22.91 o
   9   4   1      610.26      570.00     56.07 o
  10   4   1     1434.69     1471.04     93.44 o
  11   4   1     2055.30     1872.65    109.39 o
  12   4   1        4.40       35.68     24.68 o
  13   4   1      436.11      452.47     78.30 o
 -11   5   1        8.35      -18.06     29.57 o
 -10   5   1      655.18      763.78     99.96 o
  -9   5   1      486.45      437.98    105.61 o
  -8   5   1     2646.06     2517.39    125.30 o
  -7   5   1      338.68      360.36     48.74 o
  -6   5   1      683.81      733.03     50.15 o
  -5   5   1      715.82      674.72     59.92 o
  -4   5   1     3467.45     3647.66    212.70 o
  -3   5   1      208.33      173.76     29.84 o
  -2   5   1      981.07      999.45     67.80 o
  -1   5   1     1059.34     1024.40     48.49 o
   0   5   1     3327.18     3559.06    113.59 o
   1   5   1      193.77      154.23     24.96 o
   2   5   1     1150.12     1094.57     73.90 o
   3   5   1      311.30      320.41     51.31 o
   4   5   1     4038.58     4232.83    361.43 o
   5   5   1      528.15      459.66     50.81 o
   6   5   1       61.21       84.55     24.70 o
   7   5   1       66.37       53.38     18.50 o
   8   5   1     1554.18     1734.31    102.68 o
   9   5   1      347.06      275.48     56.74 o
  10   5   1      162.98      225.98     57.69 o
   5   6   1      165.46      169.20     47.09 o
 -20   0   2      132.64      108.96     44.78 o
 -18   0   2     2400.44     2439.82    172.22 o
 -16   0   2      131.93      143.69     44.26 o
 -14   0   2     6360.86     6551.47    260.80 o
 -12   0   2     1851.35     1965.57    119.56 o
 -10   0   2     9849.34    10044.10    302.85 o
  -8   0   2      739.38      681.32     55.77 o
  -6   0   2    23531.76    22896.30    373.37 o
  -4   0   2    48119.95    44530.30    660.93 o
  -2   0   2    14259.92    13672.41    304.35 o
   2   0   2     1922.46     2095.71     72.58 o
   4   0   2    22825.49    22535.03    507.59 o
   6   0   2    11378.88    11517.72    307.63 o
   8   0   2    19128.96    18764.21    478.17 o
  10   0   2     2156.52     2297.19    127.26 o
  12   0   2    10514.37    10889.84    357.63 o
  14   0   2      114.87      145.69     42.97 o
  16   0   2     2664.23     2918.89    186.59 o
  18   0   2      171.49      275.76     66.92 o
 -18   1   2      186.04      185.99     40.41 o
 -17   1   2      376.17      469.21     56.22 o
 -16   1   2     1798.36     1724.52     80.31 o
 -15   1   2     3153.62     3070.36    105.01 o
 -14   1   2       14.80        8.89     14.42 o
 -13   1   2      686.56      703.06     51.51 o
 -12   1   2     4155.86     4293.20    131.23 o
 -11   1   2     3847.40     3820.70    117.18 o
 -10   1   2     3051.03     3153.18    137.77 o
  -9   1   2      446.35      415.52     28.01 o
  -8   1   2     5294.91     5254.44     93.81 o
  -7   1   2    24166.27    24423.09    417.51 o
  -6   1   2     3614.04     3522.68     51.69 o
  -5   1   2      821.67      876.81     20.45 o
  -4   1   2    14088.23    14195.01    136.72 o
  -3   1   2    23212.20    22481.11    339.11 o
  -2   1   2     5574.69     5444.33     71.51 o
  -1   1   2     7106.31     7315.76     71.67 o
   0   1   2     1556.94     1529.79     23.38 o
   1   1   2    16324.76    16460.70    212.41 o
   2   1   2    10955.81    11347.93    158.52 o
   3   1   2      510.03      506.47     16.66 o
   4   1   2     2529.83     2614.86     75.60 o
   5   1   2     6338.57     6095.09    109.05 o
   6   1   2     7736.28     7579.31    182.11 o
   7   1   2      930.39      897.77     39.90 o
   8   1   2      186.82      192.95     23.89 o
   9   1   2     6401.07     6537.33    162.34 o
  10   1   2     7568.77     7665.49    187.13 o
  11   1   2     9526.09     9359.12    392.05 o
  12   1   2     1189.32     1263.17     93.18 o
  13   1   2     3372.22     3493.79    129.86 o
  14   1   2     2666.68     2768.85    119.11 o
  15   1   2      848.84      946.35     72.44 o
  16   1   2       14.79      -11.04     19.99 o
  17   1   2      747.79      631.84     53.25 o
 -17   2   2     2551.49     2434.99    135.28 o
 -16   2   2       76.50       83.14     42.70 o
 -15   2   2      553.03      532.59     57.74 o
 -14   2   2       57.37       70.69     31.21 o
 -13   2   2     8389.31     7863.33    592.60 o
 -12   2   2      548.00      506.19     50.94 o
 -11   2   2     4652.45     4548.45    110.49 o
 -10   2   2       10.69       21.97      9.61 o
  -9   2   2    12553.90    12310.51    177.86 o
  -8   2   2       81.68       75.39      9.93 o
  -7   2   2      121.81      133.23     10.90 o
  -6   2   2      244.47      231.86     18.53 o
  -5   2   2     8073.78     7791.37    114.29 o
  -4   2   2      723.77      719.91     22.56 o
  -3   2   2     1524.28     1583.50     28.46 o
  -2   2   2       82.52       94.91      7.28 o
  -1   2   2    35974.38    34201.98    400.70 o
   0   2   2      230.27      255.38     10.80 o
   1   2   2     2519.83     2443.27     34.81 o
   2   2   2       25.48       26.03      4.98 o
   3   2   2    13100.66    12988.42    161.78 o
   4   2   2      383.78      436.78     16.95 o
   5   2   2     5170.10     5181.95     84.74 o
   6   2   2     1235.97     1249.07     79.82 o
   7   2   2    17937.13    17661.12    342.05 o
   8   2   2      443.82      413.12     40.40 o
   9   2   2     1677.00     1552.23     81.05 o
  10   2   2       91.18      143.48     28.80 o
  11   2   2     5967.74     5704.69    182.72 o
  12   2   2       20.74       28.36     21.38 o
  13   2   2     3403.26     3280.10    142.88 o
  14   2   2        0.22       21.83     23.74 o
  15   2   2     1777.49     1700.59    108.93 o
  16   2   2        0.34       -5.30     21.04 o
 -16   3   2     1192.82      984.14    127.07 o
 -15   3   2      918.18      868.51     85.46 o
 -14   3   2       32.39       58.70     24.03 o
 -13   3   2      301.54      337.01     47.13 o
 -12   3   2     2605.99     2580.50    124.28 o
 -11   3   2     1604.32     1594.31    129.10 o
 -10   3   2      625.20      604.11     68.82 o
  -9   3   2       63.21       87.56     17.07 o
  -8   3   2     3444.74     3389.85    114.60 o
  -7   3   2     6084.47     6186.67     99.14 o
  -6   3   2     4450.98     4508.17     89.76 o
  -5   3   2      196.39      209.47     11.81 o
  -4   3   2     3174.05     3104.72     63.56 o
  -3   3   2     3410.01     3168.85     65.24 o
  -2   3   2     3375.85     3384.90     58.98 o
  -1   3   2       65.35       55.43      8.11 o
   0   3   2     3341.55     3317.48     51.96 o
   1   3   2     7873.27     7797.28    118.33 o
   2   3   2     5473.74     5335.98     71.26 o
   3   3   2      965.65      980.72     32.69 o
   4   3   2     1249.74     1231.25     38.11 o
   5   3   2     1195.06     1181.72     38.90 o
   6   3   2     3735.08     3577.41     76.38 o
   7   3   2      370.62      296.20     26.27 o
   8   3   2      761.76      711.22     49.30 o
   9   3   2     1979.91     2039.98     89.17 o
  10   3   2     4316.06     4334.73    170.06 o
  11   3   2     1077.01     1044.87     58.59 o
  12   3   2       78.66       69.88     18.45 o
  13   3   2      728.31      699.76     52.02 o
  14   3   2     1672.13     1831.50    102.67 o
  15   3   2      959.87     1164.87    115.23 o
  16   3   2        8.36      -29.67     29.67 o
 -13   4   2      126.82      148.11     36.30 o
 -12   4   2      718.39      782.38     71.83 o
 -11   4   2        5.23       -1.20     16.71 o
 -10   4   2     3954.17     3874.54    155.07 o
  -9   4   2      511.71      482.93     52.35 o
  -8   4   2      608.13      632.62     43.86 o
  -7   4   2       84.13      101.84     15.90 o
  -6   4   2     1979.50     1966.02     62.91 o
  -5   4   2      611.41      626.56     33.84 o
  -4   4   2     3137.43     3253.34     79.73 o
  -3   4   2       53.30       50.79     14.63 o
  -2   4   2     2926.97     2902.04     59.50 o
  -1   4   2      274.54      286.17     17.67 o
   0   4   2     4354.01     4395.10     66.80 o
   1   4   2      306.71      339.74     20.81 o
   2   4   2      905.02      915.40     37.48 o
   3   4   2      141.63      139.49     19.53 o
   4   4   2     5166.26     5039.69    166.33 o
   5   4   2       34.82       31.64     17.76 o
   6   4   2      948.45     1029.71     92.49 o
   7   4   2        2.11        2.43     16.14 o
   8   4   2     4174.69     4040.13    151.09 o
   9   4   2      362.58      279.24     60.94 o
  10   4   2      595.92      523.73     56.26 o
  11   4   2      469.67      421.30     52.47 o
  12   4   2     1979.78     2150.66    120.92 o
 -11   5   2     1827.00     1695.13    152.02 o
 -10   5   2      340.75      409.60     72.85 o
  -9   5   2      148.97       90.68     59.57 o
  -8   5   2      590.97      607.15     61.58 o
  -7   5   2     2624.90     2720.27    151.72 o
  -6   5   2       31.86       29.54     15.92 o
  -5   5   2      200.47      196.02     27.26 o
  -4   5   2      474.14      472.35     84.29 o
  -3   5   2     2374.21     2459.52    110.36 o
  -2   5   2      140.36      117.06     22.99 o
  -1   5   2       85.79      106.52     27.44 o
   0   5   2        1.43       13.29     15.89 o
   1   5   2     1382.27     1518.38     99.25 o
   2   5   2     1089.13     1018.10     72.35 o
   3   5   2      420.00      416.52     50.31 o
   4   5   2      220.00      123.54     50.86 o
   5   5   2     2382.62     2369.90    117.00 o
   6   5   2      291.59      277.45     41.73 o
   7   5   2      558.25      491.93     67.21 o
   8   5   2        5.98      -16.15     16.15 o
   9   5   2     1488.99     1638.02    138.25 o
  10   5   2      790.42      737.26     94.96 o
   4   6   2      206.92      180.78     51.08 o
 -19   0   3     1263.04     1198.77    122.29 o
 -17   0   3     1360.43     1404.33    122.80 o
 -15   0   3     3261.69     3312.82    179.20 o
 -13   0   3     5215.39     5306.97    218.94 o
 -11   0   3    10510.33    10465.25    319.74 o
  -9   0   3    13598.05    13759.15    368.74 o
  -7   0   3     4128.65     3762.06    141.08 o
  -5   0   3     1793.22     1874.07    111.22 o
  -3   0   3    23978.02    23320.95    753.06 o
  -1   0   3      165.23      147.88     11.18 o
   1   0   3    32404.87    31618.28    466.12 o
   3   0   3        5.27       46.94     16.07 o
   5   0   3    36481.64    36194.67    800.48 o
   7   0   3       99.78      101.00     26.43 o
   9   0   3    15782.76    15800.83    435.69 o
  11   0   3      312.97      350.92     54.95 o
  13   0   3     2267.75     2438.34    154.45 o
  15   0   3      509.18      551.01     78.58 o
  17   0   3     1435.65     1247.73    127.12 o
 -19   1   3      883.27      877.56    108.45 o
 -18   1   3     1257.73     1353.29     99.03 o
 -17   1   3     1228.10     1203.91    103.14 o
 -16   1   3      144.02      131.20     32.07 o
 -15   1   3      351.05      430.64     37.99 o
 -14   1   3     1132.46     1221.61     60.80 o
 -13   1   3     1023.24     1093.02     55.02 o
 -12   1   3      375.31      346.52     29.82 o
 -11   1   3     1897.75     1854.30     65.88 o
 -10   1   3     4102.84     4138.81     98.04 o
  -9   1   3     5371.00     5255.00    113.39 o
  -8   1   3     2421.21     2384.07     56.93 o
  -7   1   3     2500.98     2489.40     50.51 o
  -6   1   3     9735.15     9228.02    153.55 o
  -5   1   3    12391.75    12605.48    182.19 o
  -4   1   3     5786.55     5967.23     73.60 o
  -3   1   3     3684.92     3730.76     50.46 o
  -2   1   3     3228.38     3052.64     33.31 o
  -1   1   3     8621.68     8653.58     84.71 o
   0   1   3    14939.52    15338.88    129.99 o
   1   1   3       36.35       53.82      7.32 o
   2   1   3    19840.33    19968.45    262.29 o
   3   1   3     6013.42     6237.91    103.20 o
   4   1   3     8690.83     8856.33    137.68 o
   5   1   3     1865.46     1994.61     46.02 o
   6   1   3     3963.52     4159.11     85.39 o
   7   1   3     7010.43     7204.45    162.24 o
   8   1   3     3440.16     3336.91    104.43 o
   9   1   3     1261.43     1288.85     64.50 o
  10   1   3     1067.43     1071.68     61.59 o
  11   1   3     1972.18     2059.78     90.99 o
  12   1   3     3081.96     3135.83    120.01 o
  13   1   3        5.37       -4.26     19.96 o
  14   1   3      317.61      357.47     37.85 o
  15   1   3     1727.35     1765.88     85.25 o
  16   1   3     1204.04     1330.11     76.27 o
  17   1   3      243.02      230.57     38.99 o
 -17   2   3        5.84       -5.55     20.89 o
 -16   2   3     2417.87     2507.01    132.17 o
 -15   2   3       10.29       75.66     27.49 o
 -14   2   3      320.17      402.74     50.05 o
 -13   2   3       58.60       22.70     19.83 o
 -12   2   3     2121.97     2041.03    102.26 o
 -11   2   3      592.48      617.73     32.32 o
 -10   2   3       85.74      103.88     12.65 o
  -9   2   3      427.51      445.75     30.03 o
  -8   2   3    11025.32    10741.43    139.15 o
  -7   2   3      842.11      884.78     37.12 o
  -6   2   3     5138.94     5336.33    161.45 o
  -5   2   3        6.11       13.91      5.80 o
  -4   2   3     9955.82     9909.92    132.78 o
  -3   2   3      274.25      307.76     21.29 o
  -2   2   3     9376.67     9638.57    112.49 o
  -1   2   3     1706.38     1758.01     35.11 o
   0   2   3     5239.90     5206.78     65.74 o
   1   2   3     1016.77      999.43     22.69 o
   2   2   3     8689.37     8522.22    118.68 o
   3   2   3       58.79       64.88      7.69 o
   4   2   3     8752.77     8281.98    214.90 o
   5   2   3      122.26      119.00     11.71 o
   6   2   3    13748.19    13647.40    215.21 o
   7   2   3       79.23      118.58     13.20 o
   8   2   3     4875.42     4814.46    148.57 o
   9   2   3      386.42      354.32     40.07 o
  10   2   3     3956.09     3930.43    142.83 o
  11   2   3       62.52       90.99     26.98 o
  12   2   3      524.04      558.03    130.77 o
  13   2   3      138.90      201.01     60.07 o
  14   2   3     2963.65     2887.42    233.76 o
  15   2   3       12.66       36.61     24.98 o
 -16   3   3        5.98       28.03     25.74 o
 -15   3   3     1131.48     1160.61     90.68 o
 -14   3   3      832.47      849.04     74.81 o
 -13   3   3     1474.47     1468.91     95.51 o
 -12   3   3        2.51        5.34     24.37 o
 -11   3   3     1354.71     1437.45     85.83 o
 -10   3   3       20.27       32.26     20.99 o
  -9   3   3     3884.08     3868.99    141.12 o
  -8   3   3      274.87      302.94     26.09 o
  -7   3   3     3069.76     3118.23     64.24 o
  -6   3   3     2364.70     2300.49     50.75 o
  -5   3   3    12361.05    12336.82    151.27 o
  -4   3   3     4096.40     4388.19    100.33 o
  -3   3   3      696.93      657.56     22.93 o
  -2   3   3     3090.99     3101.91     56.18 o
  -1   3   3     7462.08     7301.20    101.83 o
   0   3   3     1668.66     1624.30     35.86 o
   1   3   3      977.60      951.93     22.43 o
   2   3   3     2311.76     2274.12     42.37 o
   3   3   3     9818.23     9729.27    125.65 o
   4   3   3     1441.95     1447.33     41.47 o
   5   3   3       70.94       61.90      9.95 o
   6   3   3      296.06      278.84     25.42 o
   7   3   3     5654.05     5365.64    148.09 o
   8   3   3      707.02      702.06     49.88 o
   9   3   3      316.73      329.88     36.68 o
  10   3   3      371.79      334.25     33.48 o
  11   3   3     2908.76     2737.76     98.83 o
  12   3   3     1555.93     1483.49     74.61 o
  13   3   3      106.46      138.34     25.76 o
  14   3   3      273.27      251.20     34.54 o
  15   3   3     1565.16     1743.02    145.07 o
  16   3   3      214.10      340.90     67.37 o
 -13   4   3     1192.14     1186.97    126.03 o
 -12   4   3      349.95      300.87     61.22 o
 -11   4   3     1764.73     1933.64    109.20 o
 -10   4   3        0.55      -10.64     12.37 o
  -9   4   3     1383.69     1514.04     71.51 o
  -8   4   3      414.53      430.30     32.47 o
  -7   4   3     3121.89     3301.70     87.83 o
  -6   4   3      137.80      128.84     17.99 o
  -5   4   3     1293.44     1260.72     49.64 o
  -4   4   3      761.61      772.84     37.83 o
  -3   4   3     8570.04     8635.95    133.48 o
  -2   4   3      134.48      141.35     13.56 o
  -1   4   3      377.54      374.84     22.54 o
   0   4   3        7.35        3.01      8.68 o
   1   4   3     7670.06     7600.65    104.77 o
   2   4   3      947.13      934.51     43.30 o
   3   4   3       37.35       45.11     11.10 o
   4   4   3     1711.28     1654.58     66.87 o
   5   4   3     6389.78     6296.22    147.37 o
   6   4   3      564.10      579.66     51.19 o
   7   4   3        3.37       17.49     16.76 o
   8   4   3      347.93      370.04     87.88 o
   9   4   3     3850.01     3942.78    241.02 o
  10   4   3        7.12        6.35     18.63 o
  11   4   3        1.44       10.47     18.33 o
  12   4   3        2.08       12.62     20.72 o
 -11   5   3       22.91      -28.73     28.73 o
 -10   5   3     1334.85     1133.42    120.67 o
  -9   5   3      456.24      421.65     53.76 o
  -8   5   3      322.83      335.17     46.42 o
  -7   5   3      104.10      102.77     30.11 o
  -6   5   3     2104.50     2335.09    116.52 o
  -5   5   3      643.69      670.80     47.32 o
  -4   5   3      541.59      531.28     50.33 o
  -3   5   3      168.62      177.94     52.11 o
  -2   5   3     3276.87     3277.31    110.18 o
  -1   5   3     1204.76     1151.68     64.05 o
   0   5   3     2660.06     2751.60    100.62 o
   1   5   3        0.62      -21.53     21.53 o
   2   5   3     1954.92     1929.97    101.12 o
   3   5   3      678.92      716.94    131.36 o
   4   5   3     1411.77     1458.68    195.25 o
   5   5   3       18.39        5.50     22.19 o
   6   5   3      894.98      959.23     76.70 o
   7   5   3      241.91      182.05     65.86 o
   8   5   3     1478.29     1461.77     92.00 o
   9   5   3       26.70      -28.48     28.48 o
  10   5   3      716.77      540.86     84.01 o
   2   6   3      879.91      843.46     99.32 o
   3   6   3        0.44      -31.15     31.15 o
 -20   0   4      212.22      207.05     60.08 o
 -18   0   4     1409.58     1468.02    128.75 o
 -16   0   4       18.23       26.60     28.55 o
 -14   0   4    10705.51    10173.11    342.60 o
 -12   0   4      619.28      568.87     62.06 o
 -10   0   4    19197.71    18335.94    474.92 o
  -8   0   4     6675.80     7677.67    230.75 o
  -6   0   4    21472.72    21481.46    512.99 o
  -4   0   4      441.17      557.07     32.37 o
  -2   0   4    40480.64    37581.04    561.46 o
   0   0   4      846.47      918.01     30.30 o
   2   0   4    54452.41    49589.10   1043.90 o
   4   0   4    32078.04    32632.04    727.76 o
   6   0   4    17674.66    17769.86    451.56 o
   8   0   4     6602.29     6980.31    241.49 o
  10   0   4     4828.66     5031.24    211.71 o
  12   0   4     3813.68     3986.36    199.71 o
  14   0   4     4260.47     4714.15    236.95 o
  16   0   4     1946.78     2184.80    166.23 o
 -19   1   4      196.12      174.33     57.65 o
 -18   1   4      652.67      793.04    103.53 o
 -17   1   4     1798.99     1752.90    108.12 o
 -16   1   4     1958.96     1821.20     80.71 o
 -15   1   4      157.31      165.84     24.13 o
 -14   1   4      174.38      155.39     22.52 o
 -13   1   4     5350.44     5532.19    134.09 o
 -12   1   4     3587.78     3471.49     97.62 o
 -11   1   4     3308.17     3174.28     78.09 o
 -10   1   4      479.33      513.72     28.42 o
  -9   1   4     3817.85     3755.00     78.73 o
  -8   1   4     7046.96     6929.44    119.42 o
  -7   1   4     8554.85     8443.68    138.24 o
  -6   1   4     2737.53     2915.92     51.45 o
  -5   1   4     5371.76     5548.01     99.23 o
  -4   1   4     6979.86     6785.35     85.13 o
  -3   1   4     5605.34     5644.31     59.31 o
  -2   1   4     6244.64     6705.78     56.80 o
  -1   1   4    35416.58    34679.34    230.65 o
   0   1   4    74620.31    70665.47    519.02 o
   1   1   4     3601.69     3384.76     51.24 o
   2   1   4     5727.89     5794.35     99.54 o
   3   1   4     4672.47     4799.45     91.83 o
   4   1   4     8943.83     8949.64    148.67 o
   5   1   4    10350.65    10247.02    212.29 o
   6   1   4      818.99      780.74     37.94 o
   7   1   4      462.01      498.22     32.15 o
   8   1   4     4884.34     4990.58    138.02 o
   9   1   4     3187.36     3320.24    112.45 o
  10   1   4     1989.63     1981.30     87.25 o
  11   1   4      330.77      340.85     38.38 o
  12   1   4      816.33      798.87     60.42 o
  13   1   4     1846.80     1837.46     81.53 o
  14   1   4     1410.89     1397.02     73.48 o
  15   1   4       48.23       43.76     19.71 o
  16   1   4      391.71      393.63     60.98 o
  17   1   4     1651.31     1658.25    145.42 o
 -18   2   4       10.17        8.14     23.10 o
 -17   2   4      197.50      173.89     39.04 o
 -16   2   4       29.21       26.54     20.39 o
 -15   2   4     5635.80     5688.96    199.05 o
 -14   2   4        7.12        7.37     24.89 o
 -13   2   4     3003.28     2923.76    189.12 o
 -12   2   4       33.09       64.96     18.62 o
 -11   2   4     6917.98     6775.44    157.67 o
 -10   2   4      104.42      101.33     11.83 o
  -9   2   4     5802.15     5784.13     92.84 o
  -8   2   4       78.04       77.08      8.26 o
  -7   2   4     6555.16     6603.11    118.38 o
  -6   2   4       13.09       33.68     15.72 o
  -5   2   4     5843.18     5978.07     95.49 o
  -4   2   4      756.94      827.76     25.65 o
  -3   2   4    26384.27    26266.39    304.87 o
  -2   2   4      153.23      158.91      8.37 o
  -1   2   4     7213.31     7151.16     82.38 o
   0   2   4      977.90      999.53     20.17 o
   1   2   4     3800.01     3728.52     71.71 o
   2   2   4      579.67      557.04     20.37 o
   3   2   4    17422.88    17413.27    250.77 o
   4   2   4      275.23      312.65     37.56 o
   5   2   4     1103.88     1101.13     44.48 o
   6   2   4       23.51       10.67      5.06 o
   7   2   4     6934.15     6839.94    142.74 o
   8   2   4      369.88      403.38     31.86 o
   9   2   4      280.97      270.19     66.57 o
  10   2   4        0.42        7.19     14.76 o
  11   2   4     5075.70     4791.43    169.24 o
  12   2   4        3.76      -11.36     18.06 o
  13   2   4       10.01       16.21     19.72 o
  14   2   4      114.19      175.21     37.49 o
  15   2   4     1911.67     1791.38    115.32 o
 -16   3   4      873.84      892.02     81.10 o
 -15   3   4       37.76       60.16     24.55 o
 -14   3   4      125.65      167.94     75.03 o
 -13   3   4      606.39      561.27     94.36 o
 -12   3   4     3871.41     3802.78    201.57 o
 -11   3   4     4105.06     4100.17    174.51 o
 -10   3   4      638.39      661.28     44.85 o
  -9   3   4     2560.18     2628.79    109.14 o
  -8   3   4     4983.42     4938.85    107.99 o
  -7   3   4      469.69      523.34     31.93 o
  -6   3   4        4.13       29.98      8.34 o
  -5   3   4     4092.43     4289.83    116.38 o
  -4   3   4     5937.86     6093.78    154.85 o
  -3   3   4     2986.55     2881.85     70.51 o
  -2   3   4     1973.74     1996.29     43.46 o
  -1   3   4     1491.80     1602.44     40.00 o
   0   3   4    13645.21    13836.82    149.51 o
   1   3   4     2983.86     2978.59     60.53 o
   2   3   4     1328.34     1319.66     34.30 o
   3   3   4     1465.93     1490.59     37.03 o
   4   3   4     6156.30     6110.06    126.19 o
   5   3   4     1244.10     1212.51     51.61 o
   6   3   4     1668.76     1684.11     63.00 o
   7   3   4        1.21       13.85     13.48 o
   8   3   4     1932.67     2103.88    234.46 o
   9   3   4     1464.79     1441.70     78.59 o
  10   3   4     2140.04     2160.01     85.20 o
  11   3   4       26.42       50.99     18.77 o
  12   3   4     1682.45     1684.67     80.60 o
  13   3   4     1324.38     1265.68     91.59 o
  14   3   4      806.55      833.89     61.00 o
  15   3   4       68.19       56.79     39.30 o
 -14   4   4     2470.77     2207.59    183.41 o
 -13   4   4        0.52       -2.88     17.13 o
 -12   4   4        9.79       56.79     48.44 o
 -11   4   4      134.50      142.39     27.11 o
 -10   4   4     4119.64     4053.94    126.94 o
  -9   4   4       59.39       57.64     16.06 o
  -8   4   4      196.20      217.48     24.03 o
  -7   4   4       53.68       54.75     13.27 o
  -6   4   4     5775.93     5789.19    167.95 o
  -5   4   4       31.60       54.67     13.99 o
  -4   4   4       77.16       71.42     13.44 o
  -3   4   4      183.62      180.31     26.88 o
  -2   4   4     5706.93     5768.42    100.94 o
  -1   4   4      245.89      271.65     19.84 o
   0   4   4     1358.02     1446.38     52.75 o
   1   4   4      231.22      224.94     19.36 o
   2   4   4     5765.91     5717.78    110.11 o
   3   4   4       13.50       25.33      9.52 o
   4   4   4     2658.18     2703.85     73.57 o
   5   4   4        0.28       16.82     10.36 o
   6   4   4     4576.83     4511.94    104.34 o
   7   4   4      240.29      272.64     37.76 o
   8   4   4     1074.99      971.82     94.40 o
   9   4   4        0.40      -32.37     49.10 o
  10   4   4     1465.55     1591.06    114.07 o
  11   4   4       98.08      109.57     40.22 o
  12   4   4     1368.05     1359.92    133.83 o
 -11   5   4      400.60      356.90     71.46 o
 -10   5   4        1.64      -26.05     70.85 o
  -9   5   4     1472.59     1466.98    223.45 o
  -8   5   4      291.31      239.60     43.14 o
  -7   5   4     1155.77     1070.17     80.37 o
  -6   5   4      260.84      306.16     43.02 o
  -5   5   4      834.08      840.15     53.99 o
  -4   5   4      820.96      789.90     51.41 o
  -3   5   4     1112.24     1123.98     76.86 o
  -2   5   4      171.96       81.37     24.21 o
  -1   5   4      865.35      804.12     63.76 o
   0   5   4     1496.15     1475.55     93.34 o
   1   5   4     2865.43     2793.52    146.09 o
   2   5   4      116.36       87.46     24.70 o
   3   5   4      884.38      799.49     92.15 o
   4   5   4      441.92      513.06     53.96 o
   5   5   4     1181.84     1240.00     86.08 o
   6   5   4      188.83      166.13     43.01 o
   7   5   4      216.88      312.82     92.13 o
   9   5   4      851.89      812.81     97.60 o
  10   5   4        1.26       33.00     30.82 o
   1   6   4      244.37      247.55     55.08 o
   2   6   4      252.65      223.10     56.37 o
 -19   0   5       32.37       24.30     26.30 o
 -17   0   5     3488.05     3407.23    193.37 o
 -15   0   5      221.09      223.55     46.85 o
 -13   0   5     5021.96     4966.47    209.83 o
 -11   0   5      966.96      798.26     52.37 o
  -9   0   5    11473.15    11558.77    236.29 o
  -7   0   5     3379.59     3299.04    139.31 o
  -5   0   5    40618.40    39478.61    621.10 o
  -3   0   5     2308.45     2307.10     65.77 o
  -1   0   5     2090.25     2189.63    127.01 o
   1   0   5     2070.47     2085.05     55.06 o
   3   0   5     6146.06     6080.09    188.48 o
   5   0   5     7684.40     7710.72    238.48 o
   7   0   5     2706.00     2905.88    139.33 o
   9   0   5     3753.21     3813.73    177.39 o
  11   0   5      382.62      381.10     58.84 o
  13   0   5     6756.32     7234.05    300.89 o
  15   0   5      156.69      178.69     47.11 o
  17   0   5     1660.22     1672.52    152.41 o
 -19   1   5      759.01      882.99     80.60 o
 -18   1   5     1125.58     1303.16     94.98 o
 -17   1   5        3.60       -2.17     35.94 o
 -16   1   5     1001.04     1042.00     60.08 o
 -15   1   5     2154.16     2133.62     83.62 o
 -14   1   5     3091.97     3158.50    101.97 o
 -13   1   5       75.21       95.25     18.04 o
 -12   1   5      777.46      772.79     38.33 o
 -11   1   5     2656.50     2711.71     71.33 o
 -10   1   5     6469.64     6326.14    114.63 o
  -9   1   5      202.35      245.90     18.93 o
  -8   1   5     2224.84     2229.34     50.17 o
  -7   1   5     9154.55     9396.32    126.16 o
  -6   1   5     6799.53     6584.94    104.93 o
  -5   1   5     3722.91     3604.28     80.91 o
  -4   1   5       27.41       30.11      6.38 o
  -3   1   5      118.33      105.81      6.55 o
  -2   1   5    24439.55    23889.19    164.65 o
  -1   1   5      608.39      585.23     11.99 o
   0   1   5     3290.91     3579.62     39.14 o
   1   1   5     8565.85     9031.62    105.90 o
   2   1   5    20956.97    21332.71    248.53 o
   3   1   5     1283.31     1145.74     42.75 o
   4   1   5      743.35      910.29     37.80 o
   5   1   5      183.76      135.34     19.39 o
   6   1   5    10700.11    10986.85    234.23 o
   7   1   5     2624.23     2666.82    100.84 o
   8   1   5     1063.80     1048.08     50.44 o
   9   1   5      136.85      154.65     27.42 o
  10   1   5     4431.25     4522.18    143.92 o
  11   1   5     2399.11     2461.28    106.03 o
  12   1   5      464.70      547.61     44.06 o
  13   1   5        5.41       22.16     15.52 o
  14   1   5     1482.08     1452.95     83.67 o
  15   1   5      947.25      912.16     68.72 o
  16   1   5      678.36      692.79     62.36 o
  17   1   5       19.13       23.91     28.89 o
 -18   2   5      251.36      300.75     48.95 o
 -17   2   5      246.99      272.63     56.34 o
 -16   2   5     2811.02     3008.35    143.69 o
 -15   2   5        9.94       44.83     23.69 o
 -14   2   5     1013.34      958.35     73.74 o
 -13   2   5      332.74      340.13     34.78 o
 -12   2   5     8991.02     8655.25    189.96 o
 -11   2   5      340.10      302.00     26.72 o
 -10   2   5     4469.28     4370.96     80.44 o
  -9   2   5      217.32      213.20     16.04 o
  -8   2   5    13898.11    13353.53    167.00 o
  -7   2   5       67.75      105.22     22.73 o
  -6   2   5      276.13      292.18     34.22 o
  -5   2   5     1154.68     1156.49     35.84 o
  -4   2   5    15137.11    14547.39    215.68 o
  -3   2   5      326.76      376.65     17.52 o
  -2   2   5      639.75      662.33     21.46 o
  -1   2   5        2.68        5.81      2.65 o
   0   2   5     8119.89     7879.38     89.62 o
   1   2   5     3984.98     4205.13     73.45 o
   2   2   5     1274.95     1369.90     40.19 o
   3   2   5      143.43      144.33     16.56 o
   4   2   5    19082.99    18725.85    320.47 o
   5   2   5      180.27      218.15     21.89 o
   6   2   5     2018.15     1986.75     67.47 o
   7   2   5      434.47      486.24     34.07 o
   8   2   5    12220.06    12037.18    244.70 o
   9   2   5       11.72       15.03     12.33 o
  10   2   5     1334.00     1281.43     63.79 o
  11   2   5       14.50       62.14     22.71 o
  12   2   5     4746.64     4626.96    209.61 o
  13   2   5      176.23      177.68     35.34 o
  14   2   5      398.15      413.42     53.42 o
  15   2   5       24.37       17.63     23.78 o
 -16   3   5      119.92      170.81     44.76 o
 -15   3   5     1682.20     1751.39    109.80 o
 -14   3   5      168.54      181.76     51.92 o
 -13   3   5      109.17      165.90     42.22 o
 -12   3   5      677.35      769.07     52.62 o
 -11   3   5     5792.75     5845.02    170.41 o
 -10   3   5     1809.20     1777.04     65.81 o
  -9   3   5     1121.53     1073.62     48.91 o
  -8   3   5      129.81      135.36     18.91 o
  -7   3   5     5088.98     5111.76    108.71 o
  -6   3   5     3714.52     3672.06     99.32 o
  -5   3   5     1091.45     1105.93     50.64 o
  -4   3   5      306.32      360.58     39.89 o
  -3   3   5     4290.46     4246.17     88.63 o
  -2   3   5     3668.58     3633.77     70.57 o
  -1   3   5     2708.21     2703.34     55.28 o
   0   3   5      100.78      110.52      9.97 o
   1   3   5     5361.31     5272.00     68.28 o
   2   3   5     2327.15     2362.16     46.93 o
   3   3   5     3261.08     3247.06     75.13 o
   4   3   5      257.89      245.88     20.57 o
   5   3   5     1401.78     1397.50     56.76 o
   6   3   5     3950.29     3883.67    103.65 o
   7   3   5     3631.02     3730.73    137.11 o
   8   3   5      884.64      802.01     61.39 o
   9   3   5      554.16      551.73     49.30 o
  10   3   5     1174.48     1113.38     61.79 o
  11   3   5     1414.82     1440.82     73.63 o
  12   3   5       58.83       64.65     19.96 o
  13   3   5       55.74      102.55     24.00 o
  14   3   5      100.37      117.15     46.04 o
  15   3   5     1714.64     1690.26    149.06 o
 -14   4   5      208.58      185.23     57.58 o
 -13   4   5     2466.83     2449.87    130.64 o
 -12   4   5      255.32      305.65     36.78 o
 -11   4   5       45.52       58.42     20.28 o
 -10   4   5       36.58       24.33     12.29 o
  -9   4   5     4499.57     4501.52    134.13 o
  -8   4   5      192.15      187.71     27.06 o
  -7   4   5     1765.40     1648.80     62.76 o
  -6   4   5       40.72       42.55     13.37 o
  -5   4   5     5257.85     5308.53    153.94 o
  -4   4   5      769.96      759.74     45.57 o
  -3   4   5     2203.43     2251.54     69.04 o
  -2   4   5       44.31       24.91     10.34 o
  -1   4   5     2672.21     2646.02     88.06 o
   0   4   5     2730.43     2714.95     75.88 o
   1   4   5      471.57      446.47     34.04 o
   2   4   5      182.52      161.51     17.52 o
   3   4   5     1507.93     1565.78     57.29 o
   4   4   5      481.36      492.40     31.20 o
   5   4   5     3019.32     3114.00    111.79 o
   6   4   5       48.42       58.83     14.60 o
   7   4   5      697.23      665.88     39.38 o
   8   4   5       84.94      110.94     28.78 o
   9   4   5     3282.88     3185.53    139.01 o
  10   4   5        2.47       20.93     24.73 o
  11   4   5       18.99       20.09     34.83 o
 -11   5   5      205.09      192.04     59.88 o
 -10   5   5     1559.12     1635.18    106.91 o
  -9   5   5       45.39       61.84     41.20 o
  -8   5   5      389.15      448.55    122.23 o
  -7   5   5      875.27      864.65     73.71 o
  -6   5   5     3903.74     3984.69    126.57 o
  -5   5   5      279.05      207.44     36.01 o
  -4   5   5        1.07      -16.88     16.88 o
  -3   5   5      110.67      119.15     27.93 o
  -2   5   5     3640.86     3803.69    122.05 o
  -1   5   5      293.09      282.02     32.09 o
   0   5   5       83.55       80.11     22.95 o
   1   5   5      310.89      336.76     86.93 o
   2   5   5     2755.34     2952.01    130.78 o
   3   5   5       12.55       35.43     22.24 o
   4   5   5       69.04       46.21     22.61 o
   5   5   5      112.87      104.87     27.87 o
   6   5   5     2693.88     2839.99    193.09 o
   7   5   5      504.54      485.86     80.90 o
   0   6   5      884.79      949.19    109.76 o
   1   6   5      169.22       95.40     43.14 o
 -18   0   6      979.66      936.79    101.67 o
 -16   0   6     5065.29     5090.12    234.39 o
 -14   0   6     1823.51     2151.18    134.27 o
 -12   0   6     5256.83     5064.35    170.37 o
 -10   0   6     9989.52     9812.48    217.84 o
  -8   0   6     4574.19     4684.52    184.08 o
  -6   0   6    10164.72     9809.51    568.83 o
  -4   0   6    33050.52    32269.81    512.60 o
  -2   0   6    43829.09    39911.55    605.08 o
   0   0   6      541.93      537.28     21.63 o
   2   0   6    19938.32    20429.57    331.20 o
   4   0   6      706.57      883.86     65.50 o
   6   0   6    13000.18    13403.46    377.71 o
   8   0   6      193.19      202.40     38.49 o
  10   0   6    20424.64    20385.11    567.41 o
  12   0   6      573.63      558.08     75.04 o
  14   0   6     5195.73     5631.86    271.22 o
  16   0   6      254.42      213.43     57.45 o
 -19   1   6      219.96      305.79     49.36 o
 -18   1   6     1137.73     1200.70    159.00 o
 -17   1   6     2012.07     2113.13    116.97 o
 -16   1   6      279.96      374.52     53.39 o
 -15   1   6       20.36       18.29     11.66 o
 -14   1   6     2272.17     2338.55     74.27 o
 -13   1   6     4766.55     4717.31    106.50 o
 -12   1   6     2363.21     2274.71     98.78 o
 -11   1   6       31.87       55.13     12.73 o
 -10   1   6     2020.45     1968.98     51.03 o
  -9   1   6     6250.09     6171.40     97.75 o
  -8   1   6     1473.08     1508.73     81.33 o
  -7   1   6       30.60       49.56      9.97 o
  -6   1   6     3481.79     3430.83     69.31 o
  -5   1   6     5973.25     5748.39     92.32 o
  -4   1   6    19736.10    19709.82    171.72 o
  -3   1   6     3679.54     3789.21     45.54 o
  -2   1   6     2572.98     2653.71     29.07 o
  -1   1   6    24847.11    24834.78    192.57 o
   0   1   6    11186.92    11112.78    109.13 o
   1   1   6    12951.29    13130.68    179.84 o
   2   1   6      229.11      227.15     15.70 o
   3   1   6     1804.95     1768.00     34.95 o
   4   1   6    11681.23    11746.63    168.46 o
   5   1   6     2234.78     2359.65     70.06 o
   6   1   6      150.41      224.63     28.65 o
   7   1   6     4132.17     4231.67    214.06 o
   8   1   6     5313.82     5253.00    367.49 o
   9   1   6     1945.35     1961.46     95.02 o
  10   1   6      227.93      212.69     34.44 o
  11   1   6     3154.10     3198.73    106.82 o
  12   1   6     3652.92     3532.92    146.69 o
  13   1   6     2408.80     2540.51    122.97 o
  14   1   6      156.01      180.05     29.78 o
  15   1   6       65.73       54.84     18.93 o
  16   1   6     1005.25     1071.34    118.88 o
 -18   2   6        2.57        6.46     37.30 o
 -17   2   6       89.60      123.09     38.31 o
 -16   2   6       53.50       81.56     41.26 o
 -15   2   6     4281.10     4455.46    171.92 o
 -14   2   6        7.61       27.56     15.30 o
 -13   2   6        0.11       19.23     15.27 o
 -12   2   6       25.52        9.62     12.00 o
 -11   2   6     4590.18     4790.73    129.33 o
 -10   2   6      153.19      159.23     19.81 o
  -9   2   6      635.53      597.24     23.85 o
  -8   2   6       11.83       13.68      7.08 o
  -7   2   6    20961.64    20638.64    386.17 o
  -6   2   6      181.70      183.02     20.00 o
  -5   2   6      550.74      554.16     23.40 o
  -4   2   6      103.37      101.56      6.24 o
  -3   2   6    17155.87    16405.27    283.82 o
  -2   2   6      828.02      777.19     26.47 o
  -1   2   6     5312.82     5450.11     68.45 o
   0   2   6      266.63      290.25     11.85 o
   1   2   6    12432.98    12751.82    148.66 o
   2   2   6        4.57       14.26      8.47 o
   3   2   6     5406.69     5509.69    116.32 o
   4   2   6      127.19      146.93     18.76 o
   5   2   6     4646.03     4694.65    109.16 o
   6   2   6       17.72       27.78     12.67 o
   7   2   6     2254.70     2246.88     77.10 o
   8   2   6      241.89      253.70     27.41 o
   9   2   6     3061.38     3027.41     98.75 o
  10   2   6      256.54      290.63     33.25 o
  11   2   6     5570.95     5500.41    149.38 o
  12   2   6        1.71       15.47     13.97 o
  13   2   6     1003.46      944.31     82.13 o
  14   2   6        8.30       13.45     24.42 o
  15   2   6     2321.83     2161.25    169.60 o
 -17   3   6     1016.21     1103.04    131.20 o
 -16   3   6      700.27      763.51    124.14 o
 -15   3   6        1.44       53.96     33.82 o
 -14   3   6     1623.82     1642.64    117.70 o
 -13   3   6     2677.01     2823.36    113.44 o
 -12   3   6      336.17      327.50     36.09 o
 -11   3   6      456.87      509.77     36.69 o
 -10   3   6     2010.94     2017.51     71.28 o
  -9   3   6     1380.36     1378.58     56.52 o
  -8   3   6     1670.24     1652.35     60.05 o
  -7   3   6      333.70      322.24     29.82 o
  -6   3   6     1413.50     1349.38     58.41 o
  -5   3   6      843.08      900.10     49.10 o
  -4   3   6     7934.98     8131.94    159.43 o
  -3   3   6      827.03      817.13     36.29 o
  -2   3   6     1031.19     1040.13     32.14 o
  -1   3   6     3767.55     3797.91     86.28 o
   0   3   6     6893.30     6918.44    115.72 o
   1   3   6     3386.07     3344.31     49.81 o
   2   3   6       19.94       31.49     11.79 o
   3   3   6     2232.58     2191.71     61.36 o
   4   3   6     5493.73     5626.48    109.69 o
   5   3   6     1835.88     1788.73     58.38 o
   6   3   6      303.58      338.53     30.57 o
   7   3   6     2650.56     2547.59    102.92 o
   8   3   6     5629.96     5361.80    164.79 o
   9   3   6      287.98      338.90     53.68 o
  10   3   6      123.35       81.25     22.87 o
  11   3   6      188.58      176.57     29.13 o
  12   3   6     1625.20     1785.57     86.38 o
  13   3   6      718.06      656.13     78.98 o
  14   3   6       52.88       89.08     40.39 o
 -14   4   6      594.04      514.53    105.84 o
 -13   4   6        1.59        4.18     16.59 o
 -12   4   6     1454.62     1512.18     79.73 o
 -11   4   6      132.64      101.34     20.66 o
 -10   4   6     2085.22     2172.65     78.99 o
  -9   4   6       20.66       16.16     19.11 o
  -8   4   6     1765.18     1604.50     75.16 o
  -7   4   6      566.54      615.80     44.31 o
  -6   4   6     2597.96     2665.14     80.95 o
  -5   4   6        8.71       14.15     13.21 o
  -4   4   6     1496.92     1514.39     66.19 o
  -3   4   6      469.81      416.84     29.52 o
  -2   4   6     4008.79     4137.82    119.24 o
  -1   4   6       16.50       19.56     11.15 o
   0   4   6       55.40       47.63     13.12 o
   1   4   6       63.95       49.27     14.14 o
   2   4   6     7387.66     7355.54    134.68 o
   3   4   6       89.85      106.28     16.45 o
   4   4   6       91.05      102.38     16.61 o
   5   4   6      528.68      522.38     33.43 o
   6   4   6     3628.52     3702.94     96.76 o
   7   4   6       65.08       56.93     13.34 o
   8   4   6        6.95       18.08     18.10 o
   9   4   6        5.38       17.27     12.67 o
  10   4   6     3087.23     3207.03    145.35 o
  11   4   6       98.13       51.47     30.99 o
 -10   5   6      351.83      336.40     49.57 o
  -9   5   6     1811.56     1814.86    111.18 o
  -8   5   6      138.26      195.74     38.21 o
  -7   5   6        8.84       25.43     17.15 o
  -6   5   6       19.17       12.56     15.41 o
  -5   5   6     2114.75     2018.58     88.12 o
  -4   5   6      438.05      423.74     39.56 o
  -3   5   6      392.18      429.53     65.22 o
  -2   5   6       20.82       29.93     22.60 o
  -1   5   6     2288.36     2396.14     95.91 o
   0   5   6     1116.04     1103.49     83.27 o
   1   5   6      428.60      445.23    103.97 o
   2   5   6       25.84       14.84     20.05 o
   3   5   6     1296.08     1268.23     85.31 o
   4   5   6      589.53      643.46     61.72 o
   5   5   6      743.02      656.55    164.48 o
   6   5   6        2.00       25.72     38.59 o
  -1   6   6      329.45      302.67     63.76 o
 -19   0   7      543.30      459.34     74.34 o
 -17   0   7     3668.21     3544.95    197.58 o
 -15   0   7       28.82        9.83     24.79 o
 -13   0   7     5424.16     5215.74    159.84 o
 -11   0   7     1061.42     1066.15     62.02 o
  -9   0   7    22182.54    21300.13    556.50 o
  -7   0   7       15.15       32.06     14.03 o
  -5   0   7    38314.52    36647.15    587.91 o
  -3   0   7       12.01       21.02     11.64 o
  -1   0   7    22059.65    21959.21    355.28 o
   1   0   7        9.70       12.77     10.78 o
   3   0   7    23131.55    23661.43    387.11 o
   5   0   7       11.13        7.75     16.45 o
   7   0   7     6772.33     7044.79    254.39 o
   9   0   7     5304.70     5642.19    236.67 o
  11   0   7     2499.07     2562.78    161.06 o
  13   0   7      667.69      792.62     95.32 o
  15   0   7     1976.28     1883.94    157.51 o
 -19   1   7      952.89     1035.80    146.91 o
 -18   1   7       52.69       57.05     23.69 o
 -17   1   7      139.28      223.76     39.30 o
 -16   1   7     1519.54     1690.30    100.56 o
 -15   1   7     2291.50     2295.07    101.41 o
 -14   1   7      443.00      421.43     35.34 o
 -13   1   7       84.46       75.21     18.87 o
 -12   1   7     2393.14     2365.78     69.36 o
 -11   1   7     6426.19     6373.64    107.38 o
 -10   1   7       27.18       26.20      7.79 o
  -9   1   7     1101.69     1148.33     37.31 o
  -8   1   7     5361.74     5166.22    118.91 o
  -7   1   7     2130.67     2155.07     65.05 o
  -6   1   7     7389.06     7639.68    118.56 o
  -5   1   7       32.42       42.28      8.33 o
  -4   1   7     1470.98     1415.32     28.09 o
  -3   1   7    11573.09    11852.60    119.43 o
  -2   1   7     6095.15     6360.08     71.59 o
  -1   1   7     1942.67     2047.68     30.19 o
   0   1   7     3212.92     3186.85     57.71 o
   1   1   7     7031.36     7160.26     83.09 o
   2   1   7     4845.64     4747.09     62.70 o
   3   1   7      620.24      626.97     18.93 o
   4   1   7     2370.29     2447.98     80.66 o
   5   1   7     8805.89     8863.01    130.87 o
   6   1   7     9809.28     9950.42    183.48 o
   7   1   7      817.41      772.24     43.91 o
   8   1   7     1152.34     1203.52     57.79 o
   9   1   7     3289.14     3135.41    167.95 o
  10   1   7     1093.83      956.78     70.29 o
  11   1   7       35.19       51.98     25.65 o
  12   1   7       35.42       39.74     37.04 o
  13   1   7      343.80      389.88     53.04 o
  14   1   7     1792.28     1963.54    119.25 o
  15   1   7      311.83      364.49     54.45 o
 -18   2   7     2426.19     2438.51    134.52 o
 -17   2   7       84.99       56.62     21.47 o
 -16   2   7       60.97       16.50     17.95 o
 -15   2   7        2.34        3.35     15.93 o
 -14   2   7     3402.36     3282.84    114.59 o
 -13   2   7      353.00      304.75     33.88 o
 -12   2   7      715.44      680.07     46.77 o
 -11   2   7      507.38      451.59     33.37 o
 -10   2   7     1124.05     1176.23     50.90 o
  -9   2   7       38.67       52.98     11.04 o
  -8   2   7     3607.05     3363.84    176.62 o
  -7   2   7      271.84      271.65     29.61 o
  -6   2   7    10376.08    10228.76    212.43 o
  -5   2   7      927.78      865.77     34.78 o
  -4   2   7     6680.55     6284.91    145.39 o
  -3   2   7     1161.63     1185.02     31.41 o
  -2   2   7     2592.31     2592.64     47.69 o
  -1   2   7      548.20      596.66     20.06 o
   0   2   7    11521.82    11481.06    134.08 o
   1   2   7      519.76      567.09     22.06 o
   2   2   7     5523.17     5666.67     86.53 o
   3   2   7      920.55      955.73     43.31 o
   4   2   7     7312.96     7576.69    128.07 o
   5   2   7        9.88       24.52      9.66 o
   6   2   7     1135.85     1161.04     53.32 o
   7   2   7      151.01      121.30     19.31 o
   8   2   7     3935.13     4136.48    115.97 o
   9   2   7        0.14       15.52     15.43 o
  10   2   7       34.87       58.02     27.11 o
  11   2   7       73.07       86.43     20.70 o
  12   2   7     3832.07     3922.50    129.89 o
  13   2   7      169.96      175.88     29.41 o
  14   2   7      109.83       92.13     24.89 o
 -16   3   7      445.02      410.84     79.04 o
 -15   3   7     2567.14     2674.15    247.38 o
 -14   3   7      187.03      244.77     64.17 o
 -13   3   7       49.06       60.04     20.12 o
 -12   3   7      348.15      350.73     31.79 o
 -11   3   7     5042.98     5108.48    158.34 o
 -10   3   7      641.20      623.28     50.93 o
  -9   3   7      614.86      639.71     38.64 o
  -8   3   7      814.48      754.64     46.13 o
  -7   3   7     5364.50     5240.48    129.19 o
  -6   3   7      872.48      898.42     73.32 o
  -5   3   7       24.34       35.17     12.72 o
  -4   3   7      414.32      455.86     33.29 o
  -3   3   7    12178.53    12488.13    185.32 o
  -2   3   7     1890.26     1906.75     57.00 o
  -1   3   7      113.95      108.90     13.19 o
   0   3   7     2835.49     2797.00     53.25 o
   1   3   7    10527.94    10336.87    158.54 o
   2   3   7     1111.73     1155.23     35.00 o
   3   3   7       85.75       98.32     12.12 o
   4   3   7       36.60       47.84     16.43 o
   5   3   7     4535.03     4510.26    100.59 o
   6   3   7     1631.41     1683.57     60.07 o
   7   3   7      437.30      453.91     36.25 o
   8   3   7       33.62       34.32     18.07 o
   9   3   7     2894.41     2995.47    124.46 o
  10   3   7      478.04      461.73     53.47 o
  11   3   7      676.41      591.92     48.88 o
  12   3   7       12.02       22.81     18.42 o
  13   3   7      957.58     1109.14    115.62 o
 -15   4   7      317.79      270.21     67.62 o
 -14   4   7       71.50       69.53     30.04 o
 -13   4   7     1950.21     1948.30     94.93 o
 -12   4   7      168.13      151.55     25.12 o
 -11   4   7       31.58       43.01     16.15 o
 -10   4   7      541.37      543.87     39.76 o
  -9   4   7     5870.00     5895.26    136.51 o
  -8   4   7       49.65       39.12     15.17 o
  -7   4   7        1.86       -2.57     13.00 o
  -6   4   7      553.85      446.83     38.18 o
  -5   4   7     8399.99     8511.80    183.92 o
  -4   4   7        0.70       -7.64     12.15 o
  -3   4   7      264.98      210.18     30.93 o
  -2   4   7      310.44      325.42     27.07 o
  -1   4   7     6650.40     6571.42    131.70 o
   0   4   7      938.28      975.64     52.60 o
   1   4   7       89.42       99.41     17.48 o
   2   4   7       20.64       28.95     12.54 o
   3   4   7     6851.97     6888.71    133.74 o
   4   4   7      167.18      161.78     18.53 o
   5   4   7      377.11      418.13     31.24 o
   6   4   7      333.04      334.40     43.72 o
   7   4   7     1777.31     1800.59     68.38 o
   8   4   7      409.37      439.00     34.83 o
   9   4   7      818.16      788.86     47.48 o
  10   4   7       17.81      -10.64     17.68 o
 -10   5   7      389.52      364.55     50.29 o
  -9   5   7        0.03       22.46     27.02 o
  -8   5   7      953.69      947.72     63.95 o
  -7   5   7      446.86      385.77     40.97 o
  -6   5   7      700.90      656.52     51.19 o
  -5   5   7       71.04        7.39     17.32 o
  -4   5   7     1271.31     1204.46     82.46 o
  -3   5   7      780.11      637.14     94.78 o
  -2   5   7     1396.59     1400.99     73.05 o
  -1   5   7        0.45       -1.02     19.72 o
   0   5   7      992.42      996.37     74.60 o
   1   5   7      462.81      447.93     50.62 o
   2   5   7     2497.04     2581.62    124.38 o
   3   5   7      486.17      397.06    121.86 o
   4   5   7      404.91      478.74     54.12 o
   5   5   7     1227.49     1255.11     87.86 o
   6   5   7     2649.82     2959.54    204.16 o
 -18   0   8      344.72      288.31     55.33 o
 -16   0   8     4555.35     4258.52    211.38 o
 -14   0   8       46.58       -2.80     15.09 o
 -12   0   8     5107.91     4829.44    148.78 o
 -10   0   8     1667.34     1742.50    115.53 o
  -8   0   8    17541.36    17329.12    470.48 o
  -6   0   8     5391.70     5499.22    143.78 o
  -4   0   8     5276.33     5320.02    210.70 o
  -2   0   8     8533.50     8349.60    168.45 o
   0   0   8    16132.38    15819.94    273.63 o
   2   0   8    13074.43    13756.58    287.74 o
   4   0   8    10296.62    10766.02    211.36 o
   6   0   8     4961.91     5001.46    142.81 o
   8   0   8     2856.68     2967.06    161.17 o
  10   0   8     7631.67     7989.58    309.14 o
  12   0   8       31.66       38.52     31.33 o
  14   0   8     2155.64     2241.45    171.29 o
 -19   1   8      481.45      445.40     57.42 o
 -18   1   8      624.59      766.66     72.08 o
 -17   1   8     1000.40     1063.07    148.18 o
 -16   1   8       38.11       24.23     18.59 o
 -15   1   8     2542.55     2601.60     99.34 o
 -14   1   8     3743.39     3606.93     94.46 o
 -13   1   8     3242.56     3271.50     86.33 o
 -12   1   8        8.91       15.43      9.55 o
 -11   1   8     2822.26     2821.79     71.04 o
 -10   1   8     6972.85     7054.69    154.67 o
  -9   1   8     8472.09     8629.64    229.39 o
  -8   1   8     1538.58     1628.68     50.84 o
  -7   1   8     3162.13     3131.86     70.03 o
  -6   1   8     3387.60     3626.75     89.63 o
  -5   1   8    15612.89    15049.45    252.46 o
  -4   1   8      178.89      153.21      9.07 o
  -3   1   8     4817.68     5007.73     64.52 o
  -2   1   8     4079.29     4017.89     49.22 o
  -1   1   8     5277.90     5094.11     54.41 o
   0   1   8     3056.27     3069.75     83.99 o
   1   1   8      887.45      894.40     25.12 o
   2   1   8     3258.48     3340.04     51.68 o
   3   1   8     8677.09     8889.67    104.43 o
   4   1   8     6766.02     6822.72     88.43 o
   5   1   8      191.24      177.27     13.12 o
   6   1   8     1744.17     1801.25     58.92 o
   7   1   8     9446.15     9698.48    151.31 o
   8   1   8     2780.50     2753.18    113.38 o
   9   1   8      101.46      137.97     24.25 o
  10   1   8      637.94      655.96     49.15 o
  11   1   8     2209.37     2331.90     94.19 o
  12   1   8     1812.47     1789.34     85.66 o
  13   1   8       83.80      103.36     29.13 o
  14   1   8       63.18       81.43     27.90 o
 -18   2   8        2.66       16.69     20.80 o
 -17   2   8     1096.08     1086.36     86.57 o
 -16   2   8        7.64       21.99     15.91 o
 -15   2   8     1316.31     1265.98     71.87 o
 -14   2   8       44.72       40.64     17.21 o
 -13   2   8     3417.88     3652.18    117.57 o
 -12   2   8        3.59       18.09     13.08 o
 -11   2   8    12774.95    12578.72    208.06 o
 -10   2   8      490.53      456.30     48.12 o
  -9   2   8     2352.39     2387.15    152.23 o
  -8   2   8      838.25      801.65     30.79 o
  -7   2   8    15606.27    15523.56    210.78 o
  -6   2   8      116.86      117.92     10.09 o
  -5   2   8     4181.03     4012.23    104.76 o
  -4   2   8      214.12      202.64     10.58 o
  -3   2   8    17899.51    17434.85    201.74 o
  -2   2   8        6.69       22.37      6.36 o
  -1   2   8     8198.79     8394.56    120.92 o
   0   2   8     1104.42     1117.09     40.61 o
   1   2   8    11069.77    10920.84    137.96 o
   2   2   8       25.97       38.42      7.96 o
   3   2   8     1516.02     1611.63     48.72 o
   4   2   8      622.79      665.78     33.23 o
   5   2   8     7779.58     7672.67    135.45 o
   6   2   8      211.20      186.21     19.57 o
   7   2   8      525.05      484.27     42.00 o
   8   2   8       12.73        3.64     10.68 o
   9   2   8     5062.74     4859.56    139.68 o
  10   2   8      217.79      226.96     28.60 o
  11   2   8      191.31      211.32     30.49 o
  12   2   8       18.15        7.77     14.22 o
  13   2   8     2821.80     2750.72    112.67 o
  14   2   8        0.28       -1.53     27.95 o
 -16   3   8        4.78        0.20     20.08 o
 -15   3   8      634.27      751.47     71.50 o
 -14   3   8     1827.03     1925.31     92.29 o
 -13   3   8     1996.29     1876.27     75.66 o
 -12   3   8       13.44       37.99     16.96 o
 -11   3   8      882.51      871.55     48.53 o
 -10   3   8     4737.45     4854.95    118.34 o
  -9   3   8     2217.55     2283.43     85.89 o
  -8   3   8      764.44      753.45     53.21 o
  -7   3   8      772.43      774.39     46.49 o
  -6   3   8     2445.17     2340.44     98.86 o
  -5   3   8     2466.40     2534.59     82.68 o
  -4   3   8     1155.78     1187.51     53.79 o
  -3   3   8      779.98      801.90     37.17 o
  -2   3   8     2663.13     2694.96     70.55 o
  -1   3   8     4464.09     4517.93     90.50 o
   0   3   8      977.99      995.94     39.43 o
   1   3   8       60.12       62.27     13.57 o
   2   3   8     2089.88     2103.72     61.75 o
   3   3   8     3746.85     3699.91     87.24 o
   4   3   8     4239.18     4159.46     81.63 o
   5   3   8        9.88       14.30     10.11 o
   6   3   8     1395.53     1408.58     78.97 o
   7   3   8     1214.32     1163.56     84.13 o
   8   3   8     2515.77     2452.21    112.55 o
   9   3   8        4.63       20.32     19.39 o
  10   3   8      436.18      432.60     42.76 o
  11   3   8     1099.19     1069.79     66.83 o
  12   3   8     1349.60     1409.36     79.13 o
 -14   4   8       12.68        4.16     18.45 o
 -13   4   8      351.26      270.54     31.93 o
 -12   4   8     2591.32     2546.64     92.24 o
 -11   4   8       21.58        9.88     12.59 o
 -10   4   8      139.05      169.84     29.77 o
  -9   4   8      208.59      231.92     39.80 o
  -8   4   8     2280.70     2401.29     89.32 o
  -7   4   8      312.66      322.86     34.21 o
  -6   4   8      712.93      671.94     54.35 o
  -5   4   8       74.63       78.94     20.14 o
  -4   4   8     2673.86     2782.73     95.35 o
  -3   4   8       59.73       42.62     11.82 o
  -2   4   8     2297.42     2374.15     78.47 o
  -1   4   8      134.02      124.44     20.43 o
   0   4   8     3714.58     3736.69    110.15 o
   1   4   8      407.03      368.21     33.37 o
   2   4   8     1579.57     1649.50     71.18 o
   3   4   8       24.56       28.43     11.71 o
   4   4   8     1241.00     1238.52     53.03 o
   5   4   8      272.69      305.64     27.50 o
   6   4   8     1617.02     1592.79     63.74 o
   7   4   8       22.61        6.82     16.56 o
   8   4   8      488.44      555.79     39.50 o
   9   4   8      292.13      333.37     40.61 o
  10   4   8     1774.10     1670.73    100.16 o
 -10   5   8      235.54      205.28     44.75 o
  -9   5   8      977.54     1038.77     68.82 o
  -8   5   8       95.33       44.60     20.47 o
  -7   5   8      514.29      454.21     44.99 o
  -6   5   8      455.25      424.19     43.06 o
  -5   5   8     1954.60     1957.92    109.09 o
  -4   5   8        7.92       28.97     21.54 o
  -3   5   8      330.30      332.48     36.38 o
  -2   5   8      238.00      244.64     39.79 o
  -1   5   8     2268.33     2073.22    111.22 o
   0   5   8      378.49      448.61     51.19 o
   1   5   8      156.83      113.39     51.59 o
   2   5   8      152.89      160.42     31.78 o
   3   5   8     1493.25     1387.12    139.09 o
   4   5   8      237.21      176.94     34.78 o
   5   5   8       56.57      134.23     42.89 o
 -17   0   9      253.64      119.43     41.00 o
 -15   0   9     5167.77     5166.09    171.34 o
 -13   0   9      947.86      906.29     80.36 o
 -11   0   9     5028.76     4983.41    149.91 o
  -9   0   9     3869.32     3517.27    168.68 o
  -7   0   9     9579.54     9709.38    386.77 o
  -5   0   9     8509.75     8482.67    272.73 o
  -3   0   9     1430.78     1381.29    142.27 o
  -1   0   9    13700.06    13999.86    216.82 o
   1   0   9    15237.27    15378.66    274.85 o
   3   0   9     5036.83     4766.77    119.83 o
   5   0   9      122.92       77.23     30.36 o
   7   0   9     4466.91     4722.47    187.35 o
   9   0   9      113.14      148.06     28.25 o
  11   0   9     4013.37     3873.01    213.83 o
  13   0   9       21.22       23.52     25.48 o
 -20   1   9      622.66      792.54    113.08 o
 -19   1   9       89.11       75.64     32.25 o
 -18   1   9       24.08       57.95     28.04 o
 -17   1   9     1026.37     1095.11     81.85 o
 -16   1   9     1639.16     1877.13     86.43 o
 -15   1   9      548.89      545.67     44.76 o
 -14   1   9       60.55       45.95     11.77 o
 -13   1   9     1917.10     1991.83     58.98 o
 -12   1   9     8090.80     7711.69    126.38 o
 -11   1   9       28.38       33.45      9.56 o
 -10   1   9      827.16      830.34     34.43 o
  -9   1   9     2759.40     2882.46     73.59 o
  -8   1   9     4815.67     4680.88    132.87 o
  -7   1   9     4760.60     4921.48    114.28 o
  -6   1   9      319.30      319.08     22.13 o
  -5   1   9     4280.88     4045.15    100.03 o
  -4   1   9     4240.46     3959.39     60.06 o
  -3   1   9     4861.14     5003.69     76.98 o
  -2   1   9      519.50      539.58     15.15 o
  -1   1   9      592.84      620.41     18.51 o
   0   1   9     6847.93     6951.13    117.46 o
   1   1   9      987.17     1006.29     28.24 o
   2   1   9     3252.08     3372.21     58.22 o
   3   1   9     1264.10     1247.42     30.87 o
   4   1   9     4139.26     4265.02     66.40 o
   5   1   9     4796.04     4847.53     74.57 o
   6   1   9     3190.92     3214.69     59.65 o
   7   1   9      515.90      472.12     30.75 o
   8   1   9     2313.92     2317.70     85.43 o
   9   1   9      954.48      859.38     52.96 o
  10   1   9     2528.81     2645.16     99.06 o
  11   1   9      108.54       86.38     20.81 o
  12   1   9     2232.21     2261.83     98.09 o
  13   1   9     1257.16     1261.92     75.11 o
  14   1   9      652.70      631.50    101.81 o
 -19   2   9        7.07      -34.79     35.88 o
 -18   2   9     3323.64     3585.59    163.12 o
 -17   2   9        0.60       11.44     16.66 o
 -16   2   9      174.16      211.10     32.44 o
 -15   2   9      113.98      196.69     30.57 o
 -14   2   9     1877.26     1919.15     85.85 o
 -13   2   9       14.96        2.79     13.26 o
 -12   2   9      324.67      360.68     31.54 o
 -11   2   9      861.99      832.25     53.71 o
 -10   2   9     7375.35     7399.31    212.77 o
  -9   2   9      445.87      451.64     28.49 o
  -8   2   9      135.35      156.58     16.85 o
  -7   2   9       87.68      114.03     24.36 o
  -6   2   9     8649.05     8275.94    167.07 o
  -5   2   9       30.01       52.07      9.21 o
  -4   2   9     3813.07     3981.04     77.35 o
  -3   2   9      963.96      973.70     29.63 o
  -2   2   9     8299.92     8298.43    133.25 o
  -1   2   9      674.47      672.59     22.60 o
   0   2   9     4202.53     4145.36    111.67 o
   1   2   9      349.12      359.53     19.53 o
   2   2   9     9251.47     9483.38    140.87 o
   3   2   9      547.30      505.10     27.78 o
   4   2   9      804.36      809.32     38.63 o
   5   2   9       54.32       50.65     11.22 o
   6   2   9     5802.83     5838.82    119.55 o
   7   2   9      121.57      162.85     20.03 o
   8   2   9     4924.87     4979.33    115.31 o
   9   2   9       18.11       28.93     17.88 o
  10   2   9     2389.33     2417.25     96.52 o
  11   2   9       15.45       11.52     14.97 o
  12   2   9     1152.83     1160.73     70.80 o
  13   2   9       59.02       52.86     24.51 o
 -16   3   9      929.07      981.22    122.18 o
 -15   3   9      646.72      571.27     51.27 o
 -14   3   9       44.52       39.41     15.54 o
 -13   3   9     2631.36     2676.02    123.46 o
 -12   3   9      902.57      844.24     57.55 o
 -11   3   9      327.34      369.66     32.68 o
 -10   3   9      131.62      169.09     25.41 o
  -9   3   9     3520.33     3516.63    110.29 o
  -8   3   9     2626.49     2623.92    109.75 o
  -7   3   9     3941.93     3899.46    111.03 o
  -6   3   9        5.38       14.29     11.91 o
  -5   3   9     4341.62     4494.22    116.04 o
  -4   3   9     3080.78     3132.90     92.96 o
  -3   3   9     2941.65     2929.43     75.21 o
  -2   3   9       12.85       24.34      9.98 o
  -1   3   9     1268.04     1326.71     57.24 o
   0   3   9      336.58      305.39     23.10 o
   1   3   9     2462.40     2387.04     85.51 o
   2   3   9     2741.53     2770.07     73.71 o
   3   3   9      837.69      841.94     40.15 o
   4   3   9     1301.88     1313.17     75.58 o
   5   3   9     5330.26     5407.21    116.99 o
   6   3   9     1015.83     1080.82     50.06 o
   7   3   9      552.96      581.14     37.60 o
   8   3   9     1870.39     1784.41     78.52 o
   9   3   9     1733.27     1744.62     80.16 o
  10   3   9      807.80      796.65     55.65 o
  11   3   9        0.44      -13.19     13.35 o
  12   3   9      295.80      281.32     77.68 o
 -15   4   9     1169.44      972.59    119.50 o
 -14   4   9      437.19      469.15     48.88 o
 -13   4   9      428.98      401.00     37.92 o
 -12   4   9       44.30       49.18     16.70 o
 -11   4   9     1582.10     1613.78     72.22 o
 -10   4   9      200.23      190.04     24.99 o
  -9   4   9     1544.85     1623.56     69.05 o
  -8   4   9       34.99       50.80     18.22 o
  -7   4   9     4120.28     3945.57    199.47 o
  -6   4   9      841.72      744.26     50.45 o
  -5   4   9     2683.37     2712.68     96.77 o
  -4   4   9       25.00       36.62     15.44 o
  -3   4   9     1237.02     1198.09     52.85 o
  -2   4   9      316.42      270.01     28.64 o
  -1   4   9     4126.94     4214.29    120.20 o
   0   4   9       20.43       11.07     14.89 o
   1   4   9     1006.42     1088.12     58.25 o
   2   4   9      860.90      839.21     51.14 o
   3   4   9     1887.29     1991.86     81.28 o
   4   4   9      113.76       97.75     16.75 o
   5   4   9      387.28      362.05     30.27 o
   6   4   9      180.99      169.83     22.19 o
   7   4   9     2712.13     2706.66     88.64 o
   8   4   9       32.83       29.80     16.71 o
   9   4   9      116.92       92.20     23.31 o
  10   4   9       82.71      106.08     45.08 o
 -10   5   9       12.99       -4.93     23.93 o
  -9   5   9      298.77      312.52     39.00 o
  -8   5   9     1952.26     1922.05     93.63 o
  -7   5   9      182.21      152.09     27.14 o
  -6   5   9       16.74       23.65     20.04 o
  -5   5   9      113.83       56.50     22.43 o
  -4   5   9     2942.83     2855.87    133.94 o
  -3   5   9      718.89      731.92     53.83 o
  -2   5   9      197.21      185.85     35.20 o
  -1   5   9       50.75       53.83     22.01 o
   0   5   9     1805.13     1884.10    106.24 o
   1   5   9      320.97      339.70     46.90 o
   2   5   9      564.41      575.61     60.83 o
   3   5   9       36.31       11.77     19.33 o
   4   5   9     1622.02     1517.16    139.22 o
   5   5   9      265.28      177.27     53.16 o
 -20   0  10      751.41      674.47    102.33 o
 -18   0  10     1691.01     1788.75    141.73 o
 -16   0  10     2044.83     1987.37    104.62 o
 -14   0  10     2870.42     2937.58    121.80 o
 -12   0  10     7955.47     7883.64    207.56 o
 -10   0  10      376.98      430.48     61.10 o
  -8   0  10     7174.70     7560.45    564.45 o
  -6   0  10      456.47      455.26     23.04 o
  -4   0  10    27274.75    26892.59    457.15 o
  -2   0  10     1019.03     1129.57     64.35 o
   0   0  10    28633.88    27843.58    459.30 o
   2   0  10      319.55      347.92     29.51 o
   4   0  10    16282.50    16141.05    301.30 o
   6   0  10     1504.68     1499.65     67.86 o
   8   0  10     6185.01     6367.08    168.63 o
  10   0  10        5.01       18.58     22.30 o
  12   0  10     4041.74     4107.02    228.60 o
 -20   1  10      444.84      578.53     95.65 o
 -19   1  10     1097.53     1073.78     86.84 o
 -18   1  10      601.32      581.98     61.35 o
 -17   1  10        5.74        5.78     15.14 o
 -16   1  10      924.63      975.87     61.63 o
 -15   1  10     2019.37     2141.45     89.45 o
 -14   1  10     2514.85     2634.92     89.14 o
 -13   1  10      366.65      349.94     34.84 o
 -12   1  10      346.04      339.07     23.56 o
 -11   1  10     2512.82     2488.20     63.72 o
 -10   1  10     6102.35     5945.49    133.75 o
  -9   1  10     2303.26     2236.19     79.29 o
  -8   1  10      344.34      361.90     30.66 o
  -7   1  10     5972.23     5999.94    165.00 o
  -6   1  10     4647.21     4450.65     97.87 o
  -5   1  10     1008.97     1029.11     26.91 o
  -4   1  10     3032.04     3010.46     46.98 o
  -3   1  10     8438.74     8424.36    108.38 o
  -2   1  10    11202.87    11170.01    119.86 o
  -1   1  10     2114.61     2075.57     51.12 o
   0   1  10      222.57      236.35     14.19 o
   1   1  10     3354.56     3411.26     60.20 o
   2   1  10     5281.28     5379.06     82.09 o
   3   1  10     9179.52     9519.70    124.79 o
   4   1  10     1148.20     1178.73     41.01 o
   5   1  10     1448.93     1441.79     37.22 o
   6   1  10     4198.44     4239.33     92.18 o
   7   1  10     1209.71     1248.45     45.11 o
   8   1  10      416.07      458.13     28.79 o
   9   1  10      848.68      877.11     45.53 o
  10   1  10     3625.73     3615.21    100.13 o
  11   1  10      837.73      906.26     60.55 o
  12   1  10       99.31      128.03     25.41 o
  13   1  10       75.28       87.20     30.19 o
 -19   2  10       48.58       38.55     34.88 o
 -18   2  10       31.98       37.42     24.47 o
 -17   2  10     3102.71     3441.55    128.29 o
 -16   2  10      147.86      160.36     27.65 o
 -15   2  10       89.41      120.11     25.22 o
 -14   2  10        3.55        0.58     13.36 o
 -13   2  10     4566.58     4677.49    119.84 o
 -12   2  10        5.64       12.01     22.51 o
 -11   2  10     1150.41     1098.59     57.69 o
 -10   2  10      245.97      248.27     23.06 o
  -9   2  10     4356.57     4305.50    138.07 o
  -8   2  10       33.91       41.16     11.75 o
  -7   2  10      798.60      807.87     35.21 o
  -6   2  10        1.66       13.52      8.01 o
  -5   2  10     4921.38     4992.10    113.89 o
  -4   2  10        0.85        1.86      6.66 o
  -3   2  10     4424.79     4426.98     83.17 o
  -2   2  10      237.30      231.51     17.42 o
  -1   2  10     9714.01     9747.39    176.25 o
   0   2  10       46.65       64.49     10.80 o
   1   2  10    14380.40    14889.96    202.55 o
   2   2  10      191.72      199.73     16.14 o
   3   2  10     3040.95     3108.82     75.94 o
   4   2  10       71.29       63.35     12.82 o
   5   2  10     3160.78     3204.26     73.06 o
   6   2  10       79.13       55.25     11.78 o
   7   2  10     2201.56     2102.22     61.99 o
   8   2  10      289.49      279.58     26.08 o
   9   2  10     2104.86     2197.80     76.84 o
  10   2  10      137.72      162.62     34.98 o
  11   2  10      776.78      733.82     46.90 o
  12   2  10        7.99       15.12     13.04 o
  13   2  10     1399.24     1362.45     95.93 o
 -16   3  10      972.74      893.15     78.66 o
 -15   3  10      803.59      849.43     61.36 o
 -14   3  10     2004.91     2017.08     82.27 o
 -13   3  10       81.83       68.12     17.31 o
 -12   3  10      460.07      436.56     35.88 o
 -11   3  10     1015.52     1091.62     56.39 o
 -10   3  10     2297.66     2340.79     90.55 o
  -9   3  10      374.17      401.04     36.87 o
  -8   3  10      345.07      362.84     33.90 o
  -7   3  10     1043.09     1126.03     57.02 o
  -6   3  10     3126.55     3210.40     99.01 o
  -5   3  10     1318.65     1309.35     59.34 o
  -4   3  10      798.48      800.18     71.47 o
  -3   3  10     1556.16     1593.20     54.33 o
  -2   3  10     6318.08     6579.27    145.18 o
  -1   3  10     2274.27     2276.61     77.88 o
   0   3  10       87.37       92.03     17.42 o
   1   3  10     2539.18     2487.82     69.83 o
   2   3  10     5276.08     5243.50    110.06 o
   3   3  10     1219.81     1199.29     60.78 o
   4   3  10      326.96      373.28     28.53 o
   5   3  10      301.45      287.61     25.92 o
   6   3  10     2351.07     2320.94     75.82 o
   7   3  10      597.45      595.29     38.78 o
   8   3  10       83.71       89.28     19.59 o
   9   3  10      292.05      259.15     31.51 o
  10   3  10     2271.82     2313.96     97.54 o
  11   3  10      768.79      671.80     91.90 o
 -15   4  10       95.89       88.66     46.31 o
 -14   4  10      672.97      590.37     54.16 o
 -13   4  10        2.89       10.40     18.70 o
 -12   4  10     1472.85     1626.82    100.79 o
 -11   4  10      693.23      717.88     49.10 o
 -10   4  10      342.40      364.79     34.50 o
  -9   4  10      257.74      225.67     31.78 o
  -8   4  10     2426.25     2446.26     97.46 o
  -7   4  10       17.23       17.06     18.98 o
  -6   4  10       20.76       -4.23     18.11 o
  -5   4  10      567.21      564.84     51.12 o
  -4   4  10     4224.55     4427.31    127.86 o
  -3   4  10       28.87       42.69     14.82 o
  -2   4  10       13.23       20.01     12.44 o
  -1   4  10      219.17      173.91     24.22 o
   0   4  10     6791.38     6889.78    164.09 o
   1   4  10       27.63       34.75     16.11 o
   2   4  10       10.72       37.68     16.48 o
   3   4  10      137.77      150.03     24.62 o
   4   4  10     3261.77     3176.93    108.56 o
   5   4  10        2.83       17.87     13.08 o
   6   4  10       89.74       86.12     17.39 o
   7   4  10        0.64        3.86     12.13 o
   8   4  10     1720.59     1529.40     78.64 o
   9   4  10       32.68       24.44     18.14 o
 -10   5  10      388.34      430.94     57.48 o
  -9   5  10      264.91      202.27     33.64 o
  -8   5  10       23.04      -24.07     24.07 o
  -7   5  10     1118.10     1120.50     81.31 o
  -6   5  10      550.97      596.81     62.91 o
  -5   5  10      576.58      652.36     64.53 o
  -4   5  10        7.62       27.25     59.08 o
  -3   5  10     1438.55     1381.59    133.67 o
  -2   5  10      422.16      405.54     49.97 o
  -1   5  10      620.24      599.81     62.86 o
   0   5  10       31.54       31.84     19.92 o
   1   5  10      786.53      689.81     65.72 o
   2   5  10      274.10      291.84     62.77 o
   3   5  10      709.85      635.30     90.10 o
   4   5  10      162.99      155.80     49.09 o
 -17   0  11        2.90        6.34     17.21 o
 -15   0  11     4167.83     4023.84    150.76 o
 -13   0  11      491.05      427.96     44.95 o
 -11   0  11     9914.86     9983.34    350.43 o
  -9   0  11       65.31       81.08     14.98 o
  -7   0  11     6431.23     6027.05    133.79 o
  -5   0  11     2545.90     2538.17     93.51 o
  -3   0  11    13777.21    13681.22    268.61 o
  -1   0  11     6909.74     6883.62    156.63 o
   1   0  11     6934.85     6737.27    158.06 o
   3   0  11     1802.64     1828.51     72.62 o
   5   0  11     7713.85     7847.74    184.66 o
   7   0  11     3386.05     3271.93    125.08 o
   9   0  11     1999.64     1968.47    141.13 o
  11   0  11     1529.00     1589.71    135.10 o
 -19   1  11        9.87       44.40     33.52 o
 -18   1  11     1556.74     1636.44    184.93 o
 -17   1  11      741.68      845.24     59.37 o
 -16   1  11     1077.79     1087.23     64.67 o
 -15   1  11       88.21       63.86     15.69 o
 -14   1  11     2803.19     2928.07     88.46 o
 -13   1  11     1283.04     1332.15     48.53 o
 -12   1  11      630.98      678.70     33.90 o
 -11   1  11      425.60      398.76     29.40 o
 -10   1  11      449.39      413.10     28.14 o
  -9   1  11     6621.94     6719.21    153.06 o
  -8   1  11     3503.16     3475.84     78.36 o
  -7   1  11     1790.54     1751.43     49.59 o
  -6   1  11     6222.75     6264.93    102.72 o
  -5   1  11     5450.82     5242.74    131.57 o
  -4   1  11     6120.45     6037.91     87.46 o
  -3   1  11       18.19       13.78      6.92 o
  -2   1  11      665.77      657.89     19.29 o
  -1   1  11     3947.70     3938.64     61.56 o
   0   1  11     3881.68     3929.25     66.99 o
   1   1  11     1024.39     1043.95     36.82 o
   2   1  11      760.59      770.96     27.46 o
   3   1  11     3027.65     3100.84     60.90 o
   4   1  11     3198.79     3138.18     76.34 o
   5   1  11      544.44      525.72     31.08 o
   6   1  11      114.09      119.90     16.59 o
   7   1  11      471.54      494.57     29.43 o
   8   1  11     2280.59     2325.26     71.63 o
   9   1  11     2195.78     2130.16     66.05 o
  10   1  11      191.90      182.63     20.29 o
  11   1  11      273.46      260.04     25.40 o
  12   1  11     1907.88     1820.82     77.76 o
  13   1  11      262.08      256.74     72.63 o
 -17   2  11      127.01      103.26     33.88 o
 -16   2  11     1927.75     2020.56     93.49 o
 -15   2  11      251.97      212.69     30.52 o
 -14   2  11     1626.60     1615.43     69.52 o
 -13   2  11       29.78       30.91     16.78 o
 -12   2  11     3659.33     3848.80    153.89 o
 -11   2  11        0.71        6.09     11.04 o
 -10   2  11     2337.33     2332.77     70.19 o
  -9   2  11        0.12        6.07      9.37 o
  -8   2  11     2185.38     2186.41     62.78 o
  -7   2  11      677.45      707.69     33.51 o
  -6   2  11     6495.40     6349.19    113.68 o
  -5   2  11        7.43       14.03      8.35 o
  -4   2  11      783.64      784.00     32.48 o
  -3   2  11      956.06     1007.64     40.04 o
  -2   2  11     7730.82     7860.11    125.73 o
  -1   2  11      315.55      314.23     24.55 o
   0   2  11     4670.09     4708.05     91.45 o
   1   2  11      983.20      977.34     38.33 o
   2   2  11     5051.65     5196.98    102.04 o
   3   2  11      112.93      116.56     15.75 o
   4   2  11       61.72       59.54     12.81 o
   5   2  11        3.94        7.35     10.19 o
   6   2  11     6134.98     6110.88    112.83 o
   7   2  11       15.71       10.93     10.36 o
   8   2  11       42.38       52.01     12.33 o
   9   2  11       19.48       40.48     12.90 o
  10   2  11     1126.30     1039.77     48.66 o
  11   2  11      430.90      369.11     30.22 o
  12   2  11      167.14      151.88     27.59 o
  13   2  11      123.80      131.28     47.86 o
 -15   3  11        1.92        9.11     15.01 o
 -14   3  11      555.21      585.67     44.18 o
 -13   3  11     3056.43     3055.54    100.39 o
 -12   3  11      531.95      540.99     42.39 o
 -11   3  11       80.35       63.55     18.63 o
 -10   3  11      438.95      370.70     35.86 o
  -9   3  11     4446.77     4442.31    159.67 o
  -8   3  11     2023.76     1983.94     79.98 o
  -7   3  11      533.03      475.65     38.05 o
  -6   3  11      716.24      658.50     43.56 o
  -5   3  11     5183.95     5234.96    131.04 o
  -4   3  11      849.55      932.83     50.39 o
  -3   3  11      488.30      501.18     48.33 o
  -2   3  11        5.57       47.08     14.20 o
  -1   3  11     6208.45     6411.58    151.88 o
   0   3  11      920.81      926.47     50.11 o
   1   3  11      507.42      534.93     38.60 o
   2   3  11      764.75      749.96     38.57 o
   3   3  11     4330.09     4344.52    102.68 o
   4   3  11     1747.02     1813.87     64.63 o
   5   3  11      973.28      915.75     46.51 o
   6   3  11       38.67       48.24     15.26 o
   7   3  11      696.83      708.64     43.45 o
   8   3  11      471.01      503.37     44.09 o
   9   3  11     1019.60      976.02     77.64 o
  10   3  11       50.42       58.23     19.95 o
 -14   4  11       17.63       25.59     42.86 o
 -13   4  11       72.39       25.02     20.63 o
 -12   4  11      511.90      526.57     43.00 o
 -11   4  11     3744.12     3752.37    114.97 o
 -10   4  11       54.14       54.52     34.40 o
  -9   4  11       56.32       52.36     18.43 o
  -8   4  11       73.54       47.56     17.12 o
  -7   4  11     3118.31     3205.02    202.30 o
  -6   4  11       46.02       46.76     16.42 o
  -5   4  11     1050.20      997.97     58.76 o
  -4   4  11      340.88      366.13     36.78 o
  -3   4  11     3664.76     3570.48    113.10 o
  -2   4  11      158.46      163.57     24.90 o
  -1   4  11      330.19      366.25     35.46 o
   0   4  11       46.25       38.94     15.37 o
   1   4  11     3033.15     3147.21    106.72 o
   2   4  11      274.73      302.36     33.39 o
   3   4  11     1409.24     1466.87     72.43 o
   4   4  11       31.50       38.55     17.49 o
   5   4  11     2753.36     2899.22    106.74 o
   6   4  11      484.05      459.05     36.73 o
   7   4  11     1356.87     1141.45     67.23 o
   8   4  11       20.23       14.24     15.76 o
 -10   5  11     1021.88      825.30    106.41 o
  -9   5  11      682.43      630.52     93.25 o
  -8   5  11     1359.66     1358.74     80.04 o
  -7   5  11      253.94      205.54     61.57 o
  -6   5  11      957.08      875.67     75.87 o
  -5   5  11      882.60      880.64     76.30 o
  -4   5  11      818.89     1042.00    119.70 o
  -3   5  11        0.83       -4.27     24.73 o
  -2   5  11      579.45      715.14     66.56 o
  -1   5  11       77.71       89.78     26.08 o
   0   5  11     1236.75     1147.61    116.42 o
   1   5  11      202.65      199.05     52.42 o
   2   5  11      113.17       77.96     34.43 o
   3   5  11      491.08      379.91     70.41 o
   4   5  11     1723.04     1747.87    150.48 o
 -16   0  12      140.26      172.25     33.80 o
 -14   0  12     4838.55     4731.42    163.47 o
 -12   0  12     1139.49     1177.88     67.23 o
 -10   0  12    12769.43    13277.87    499.34 o
  -8   0  12     1006.49      974.31     38.05 o
  -6   0  12     6331.83     6405.51    172.74 o
  -4   0  12     1425.79     1396.82     68.20 o
  -2   0  12     3114.57     3044.72    101.03 o
   0   0  12     7110.15     7094.53    125.09 o
   2   0  12      628.66      595.85     41.53 o
   4   0  12     5703.68     5663.74    150.54 o
   6   0  12     1483.09     1504.56     72.29 o
   8   0  12     4719.45     4794.48    231.13 o
  10   0  12      466.63      478.31     75.30 o
 -19   1  12      538.97      467.17     82.23 o
 -18   1  12       36.07       40.41     23.04 o
 -17   1  12       93.41      111.87     31.48 o
 -16   1  12     2169.17     2147.84     94.64 o
 -15   1  12     1437.45     1305.54     71.11 o
 -14   1  12      124.75      105.98     31.84 o
 -13   1  12      281.29      325.30     31.90 o
 -12   1  12     2330.96     2369.10     74.99 o
 -11   1  12     7250.78     7150.47    138.14 o
 -10   1  12      150.36      178.81     25.34 o
  -9   1  12      193.55      211.72     23.06 o
  -8   1  12     4036.47     4045.06     85.32 o
  -7   1  12     8017.64     7841.24    126.85 o
  -6   1  12     2065.29     2002.35     58.97 o
  -5   1  12      101.98      109.46     17.69 o
  -4   1  12     1565.59     1515.52     50.40 o
  -3   1  12    10969.63    10924.62    165.85 o
  -2   1  12     1485.34     1493.01     45.69 o
  -1   1  12       72.38       73.14     17.54 o
   0   1  12     1031.48     1032.68     31.86 o
   1   1  12     6212.10     6416.87    111.84 o
   2   1  12     4162.90     4177.33     74.40 o
   3   1  12        5.84       16.79      9.87 o
   4   1  12      773.69      785.43     37.41 o
   5   1  12     2562.91     2570.24     72.24 o
   6   1  12     1290.02     1292.18     69.26 o
   7   1  12      507.51      493.33     33.12 o
   8   1  12      320.91      293.10     26.95 o
   9   1  12     2887.05     2885.15     87.76 o
  10   1  12     1831.21     1803.49     70.36 o
  11   1  12      916.08      947.09     63.30 o
  12   1  12       15.18       63.14     23.57 o
  13   1  12      891.95      745.60    109.75 o
 -17   2  12     2451.42     2364.74    185.30 o
 -16   2  12       56.97       45.61     24.44 o
 -15   2  12      574.72      498.76     58.35 o
 -14   2  12       22.56       30.39     17.42 o
 -13   2  12     5082.41     5310.66    190.04 o
 -12   2  12       16.86       37.49     15.88 o
 -11   2  12      963.79      911.00     53.63 o
 -10   2  12      125.08      152.63     18.98 o
  -9   2  12     7972.53     7611.22    169.44 o
  -8   2  12        0.59        2.65      9.88 o
  -7   2  12      259.71      236.65     19.94 o
  -6   2  12      106.51      104.10     13.47 o
  -5   2  12    11994.98    11866.42    242.15 o
  -4   2  12       37.93       63.03     14.51 o
  -3   2  12      279.95      277.33     19.66 o
  -2   2  12       30.23       29.23      8.74 o
  -1   2  12     9623.62     9517.57    148.29 o
   0   2  12       17.12       43.48     10.20 o
   1   2  12      367.50      368.80     24.27 o
   2   2  12        4.20       13.04      9.07 o
   3   2  12     6866.65     6663.71    143.01 o
   4   2  12       27.96       11.12     11.59 o
   5   2  12      657.92      639.88     48.16 o
   6   2  12      120.88      100.05     14.75 o
   7   2  12     6692.12     6505.26    123.17 o
   8   2  12       34.76       67.45     14.13 o
   9   2  12      621.64      569.11     35.59 o
  10   2  12        2.48      -12.70     12.70 o
  11   2  12     1950.99     1918.28     88.81 o
  12   2  12       25.03       15.01     21.77 o
 -15   3  12      518.69      532.82     66.10 o
 -14   3  12       14.18       34.29     21.17 o
 -13   3  12       74.01       68.46     22.65 o
 -12   3  12     1158.27     1239.74     92.52 o
 -11   3  12     1865.46     1962.28    113.68 o
 -10   3  12      527.03      555.14     44.20 o
  -9   3  12      351.04      368.49     35.56 o
  -8   3  12     3682.15     3837.21    115.75 o
  -7   3  12     3389.55     3465.27    107.24 o
  -6   3  12      958.94      957.81     53.10 o
  -5   3  12      209.74      162.81     25.36 o
  -4   3  12     2355.40     2240.77    107.35 o
  -3   3  12     4154.77     4221.25    144.80 o
  -2   3  12     1056.02     1104.23     54.84 o
  -1   3  12       44.05       51.13     14.90 o
   0   3  12       82.87      121.31     37.62 o
   1   3  12     1258.38     1315.46     61.66 o
   2   3  12     1432.90     1490.97     74.74 o
   3   3  12       95.75       89.77     18.24 o
   4   3  12      955.16      979.56     48.19 o
   5   3  12      813.09      849.95     46.18 o
   6   3  12     1409.50     1516.06     63.13 o
   7   3  12      461.62      420.56     34.91 o
   8   3  12       54.85       71.01     17.95 o
   9   3  12      257.15      248.13     34.68 o
 -13   4  12       63.95       27.20     31.88 o
 -12   4  12      208.95      303.11     49.59 o
 -11   4  12      179.40      172.09     31.39 o
 -10   4  12     1904.52     2324.99    128.83 o
  -9   4  12       61.59       28.83     20.53 o
  -8   4  12      423.27      431.45     42.39 o
  -7   4  12       22.73        7.95     14.26 o
  -6   4  12     1285.06     1305.70     69.88 o
  -5   4  12      631.97      683.11     50.49 o
  -4   4  12     1075.62     1075.11     79.13 o
  -3   4  12        2.10       -8.38     14.30 o
  -2   4  12     1413.95     1424.02     70.21 o
  -1   4  12       57.61       54.59     29.57 o
   0   4  12     1293.12     1406.46     70.25 o
   1   4  12        1.91       27.48     16.24 o
   2   4  12      241.06      230.80     29.12 o
   3   4  12      128.60      129.34     27.80 o
   4   4  12     1483.85     1422.60     73.39 o
   5   4  12       28.58       53.87     19.57 o
   6   4  12       45.43        6.24     20.00 o
   7   4  12      224.08      187.19     27.49 o
  -9   5  12       35.96       12.96     32.89 o
  -8   5  12       46.50      -22.32     41.24 o
  -7   5  12     1595.02     1739.22    159.45 o
  -6   5  12      135.48      218.81     55.26 o
  -5   5  12        4.31       40.71     35.66 o
 -17   0  13     1251.38     1233.04     86.19 o
 -15   0  13     2675.70     2585.23    121.36 o
 -13   0  13     4116.94     3775.92    210.01 o
 -11   0  13      318.74      313.70     55.37 o
  -9   0  13     1338.39     1341.36     79.73 o
  -7   0  13    13401.28    13428.38    402.66 o
  -5   0  13      347.39      294.41     48.88 o
  -3   0  13    12135.85    12592.55    264.84 o
  -1   0  13      724.96      745.85     48.70 o
   1   0  13     5778.67     5898.37    116.89 o
   3   0  13       56.82       45.54     37.32 o
   5   0  13    12226.88    11945.39    259.44 o
   7   0  13       29.63       -0.97     21.72 o
   9   0  13     2247.04     2084.29    155.62 o
  11   0  13       11.90       91.86     45.10 o
 -19   1  13      749.24      775.37    104.40 o
 -18   1  13     1802.83     1828.98    158.49 o
 -17   1  13      421.70      376.64     51.47 o
 -16   1  13        0.97      -17.72     17.72 o
 -15   1  13      830.17      881.55     59.41 o
 -14   1  13      692.00      672.82     57.49 o
 -13   1  13      863.30      814.26     66.48 o
 -12   1  13       39.81       72.34     20.28 o
 -11   1  13       92.40      122.73     23.55 o
 -10   1  13     3569.39     3524.27    129.36 o
  -9   1  13     1522.95     1496.54     68.63 o
  -8   1  13      399.54      477.85     37.74 o
  -7   1  13     1504.00     1451.90     63.76 o
  -6   1  13     3046.35     2963.03    166.15 o
  -5   1  13     5327.26     5402.26    110.42 o
  -4   1  13     2501.41     2582.24     91.94 o
  -3   1  13       15.88       24.67     18.01 o
  -2   1  13     2050.14     2140.57     60.97 o
  -1   1  13     5434.17     5528.02    106.27 o
   0   1  13     1126.85     1228.40     44.49 o
   1   1  13      786.08      760.20     34.47 o
   2   1  13     2613.20     2709.46     69.19 o
   3   1  13     1914.97     1967.13     59.78 o
   4   1  13     1487.82     1475.76     53.09 o
   5   1  13       17.56       17.32     13.52 o
   6   1  13      709.19      734.45     39.71 o
   7   1  13     1471.45     1500.82     59.31 o
   8   1  13     2432.37     2367.45     77.97 o
   9   1  13       12.59       18.70     14.61 o
  10   1  13      240.33      220.24     37.79 o
  11   1  13     1047.66      844.26    103.41 o
 -17   2  13       16.02       30.98     31.58 o
 -16   2  13     2099.18     2172.58    126.02 o
 -15   2  13       26.15      -30.20     46.79 o
 -14   2  13      279.01      270.90     36.63 o
 -13   2  13      268.37      275.60     45.58 o
 -12   2  13     3761.34     3860.17    163.11 o
 -11   2  13        3.06       38.76     29.71 o
 -10   2  13        3.43       11.69     21.44 o
  -9   2  13       95.75       93.76     18.21 o
  -8   2  13     4823.08     4774.93    126.34 o
  -7   2  13      710.79      705.02     44.19 o
  -6   2  13      316.08      338.32     29.91 o
  -5   2  13       15.99       16.53     11.62 o
  -4   2  13     4980.50     4954.43    147.04 o
  -3   2  13      204.74      184.17     21.53 o
  -2   2  13     1373.57     1428.52     62.79 o
  -1   2  13      829.06      808.40     52.23 o
   0   2  13      667.62      787.78     59.73 o
   1   2  13       19.18       19.20     10.50 o
   2   2  13     4221.40     4363.88     95.93 o
   3   2  13        0.97        3.74      9.90 o
   4   2  13     1347.00     1325.42     62.68 o
   5   2  13      388.81      411.91     35.77 o
   6   2  13     2785.23     2818.13     83.69 o
   7   2  13       28.44       25.73     13.02 o
   8   2  13      854.99      793.97     53.28 o
   9   2  13      198.09      182.61     23.46 o
  10   2  13     2622.11     2380.96    124.74 o
  11   2  13       28.34       18.15     48.32 o
 -15   3  13      971.54      958.19    127.38 o
 -14   3  13      114.61      163.16     29.50 o
 -13   3  13      801.31      806.70     63.04 o
 -12   3  13      115.07      140.85     34.80 o
 -11   3  13      642.80      655.81     67.54 o
 -10   3  13      914.58     1069.66     84.40 o
  -9   3  13     2523.64     2462.57    220.87 o
  -8   3  13        7.40       36.00     23.72 o
  -7   3  13     1173.59     1232.07     84.56 o
  -6   3  13      293.19      374.92     46.24 o
  -5   3  13     3813.86     4027.01    174.62 o
  -4   3  13      452.16      536.65     53.73 o
  -3   3  13      543.86      458.71     93.36 o
  -2   3  13      766.42      729.16     61.82 o
  -1   3  13     5901.74     5924.37    255.75 o
   0   3  13     1695.63     1778.42     96.64 o
   1   3  13      246.14      236.84     36.96 o
   2   3  13      232.43      282.01     39.90 o
   3   3  13     2696.16     2818.73    125.80 o
   4   3  13      348.70      402.00     57.07 o
   5   3  13       59.15       23.99     16.64 o
   6   3  13      202.30      169.60     27.39 o
   7   3  13     2295.80     2349.59     98.18 o
   8   3  13      588.48      502.51     68.76 o
 -12   4  13      149.59      160.86     74.47 o
 -11   4  13     1167.04     1291.43    189.80 o
 -10   4  13        2.58        4.83     20.49 o
  -9   4  13      870.81      941.64     83.27 o
  -8   4  13      177.52      235.11     61.62 o
  -7   4  13     2085.91     2547.37    208.33 o
  -6   4  13        0.08        2.74     20.01 o
  -5   4  13      521.91      459.13     63.24 o
  -4   4  13      134.53      143.21     35.99 o
  -3   4  13     3205.90     3374.57    147.71 o
  -2   4  13      488.84      470.14     54.44 o
  -1   4  13        0.73       -4.80     20.06 o
   0   4  13     1055.00     1001.94     77.90 o
   1   4  13     4163.16     4171.71    209.13 o
   2   4  13        0.77      -20.80     28.79 o
   3   4  13        1.19      -10.73     43.58 o
   4   4  13      224.49      220.55     55.62 o
   5   4  13     2986.60     3153.29    203.56 o
   6   4  13       13.68       46.99     37.93 o
  -8   5  13       16.19      -51.92     51.92 o
  -7   5  13       83.80       17.98     30.17 o
  -6   5  13     1474.41     1515.77    149.53 o
  -5   5  13      353.44      310.34     71.21 o
  -4   5  13      268.30      262.49     62.41 o
  -3   5  13       27.44      -16.74     35.69 o
 -18   0  14      940.01      909.39    115.34 o
 -16   0  14      151.71      146.97     31.99 o
 -14   0  14     6863.59     7322.05    319.29 o
 -12   0  14        2.03       27.81     22.01 o
 -10   0  14    10515.37    11127.69    582.78 o
  -8   0  14       27.86       36.76     25.64 o
  -6   0  14     7489.12     7570.84    301.93 o
  -4   0  14      179.42      234.43     32.23 o
  -2   0  14    10503.17    10864.56    242.34 o
   0   0  14     1042.06      984.13     58.55 o
   2   0  14     6172.27     6013.34    162.89 o
   4   0  14     2392.92     2487.93     98.14 o
   6   0  14     3805.39     3754.23    202.59 o
   8   0  14     1860.61     1906.80    147.53 o
  10   0  14     1114.65     1004.60    111.29 o
 -18   1  14      168.21      180.23     54.50 o
 -17   1  14     1808.86     1871.96    135.33 o
 -16   1  14      642.75      658.22     52.79 o
 -15   1  14      149.39      147.68     26.98 o
 -14   1  14      371.15      384.72     48.68 o
 -13   1  14     1416.44     1454.73     76.47 o
 -12   1  14     2919.99     2898.55    107.08 o
 -11   1  14     2212.09     2199.50     90.52 o
 -10   1  14      421.67      389.21     43.69 o
  -9   1  14     1906.98     2053.13     99.99 o
  -8   1  14     2591.34     2640.71     92.27 o
  -7   1  14     1578.56     1547.38     67.58 o
  -6   1  14      141.76      163.89     22.40 o
  -5   1  14     2079.85     2086.40     80.19 o
  -4   1  14     4899.34     5040.05    124.37 o
  -3   1  14     1839.83     1799.57     58.42 o
  -2   1  14      330.62      307.88     24.15 o
  -1   1  14     1216.08     1247.21     47.01 o
   0   1  14     7445.93     7667.49    134.48 o
   1   1  14     7054.86     7134.58    155.38 o
   2   1  14      105.98      109.08     18.94 o
   3   1  14     1669.90     1646.48     68.24 o
   4   1  14     2135.43     2123.24     99.56 o
   5   1  14     2200.47     2210.35     82.90 o
   6   1  14      742.34      706.54     46.90 o
   7   1  14      308.73      299.12     31.79 o
   8   1  14      425.54      468.49     51.83 o
   9   1  14      805.48      803.63     69.09 o
  10   1  14      354.77      347.95     66.34 o
 -16   2  14       20.12        3.58     27.96 o
 -15   2  14     2220.78     2338.62    108.81 o
 -14   2  14      136.35      189.37     39.40 o
 -13   2  14     1338.92     1359.37    116.05 o
 -12   2  14       16.00      -14.03     20.21 o
 -11   2  14     3292.58     3465.93    154.41 o
 -10   2  14       30.69       25.64     22.06 o
  -9   2  14     3072.74     3401.16    269.67 o
  -8   2  14       79.32      110.92     27.99 o
  -7   2  14     1488.31     1539.54     91.96 o
  -6   2  14        4.57       13.26     11.10 o
  -5   2  14     3723.36     3664.27    143.99 o
  -4   2  14       10.83       -2.13     10.97 o
  -3   2  14     3992.02     4041.26    109.47 o
  -2   2  14        0.61       -6.41     11.20 o
  -1   2  14     3935.72     3938.58    115.14 o
   0   2  14       72.94       87.12     16.16 o
   1   2  14     1825.02     1868.76     73.15 o
   2   2  14      510.65      507.57     38.86 o
   3   2  14     7970.31     7932.03    184.13 o
   4   2  14       35.30       39.97     14.71 o
   5   2  14      540.12      514.03     47.17 o
   6   2  14        8.88       12.02     15.13 o
   7   2  14     2016.76     1928.45    118.81 o
   8   2  14        1.13        2.93     12.91 o
   9   2  14      351.85      244.21     37.00 o
  10   2  14        6.28       -8.18     18.50 o
 -14   3  14      114.12      121.45     70.24 o
 -13   3  14      706.31      857.89     80.73 o
 -12   3  14     2722.94     2767.16    144.99 o
 -11   3  14      211.41      238.41     44.89 o
 -10   3  14       61.02       90.61     26.98 o
  -9   3  14      582.91      557.48     77.46 o
  -8   3  14     2135.57     2254.55    169.44 o
  -7   3  14      843.82      871.93    108.26 o
  -6   3  14      168.06      128.07     31.32 o
  -5   3  14      236.48      273.30     41.87 o
  -4   3  14     1859.14     2026.79    108.35 o
  -3   3  14     1542.69     1535.16     92.22 o
  -2   3  14       71.71       53.67     20.95 o
  -1   3  14      803.22      842.97     78.93 o
   0   3  14     4617.92     4787.28    181.43 o
   1   3  14     1870.88     1875.16    102.88 o
   2   3  14      218.36      183.44     34.74 o
   3   3  14       96.97       77.55     27.79 o
   4   3  14     1365.23     1473.97     92.76 o
   5   3  14      612.53      541.63     57.43 o
   6   3  14      737.48      758.39     68.23 o
   7   3  14       31.84        6.37     29.77 o
 -11   4  14      159.55      158.51     50.54 o
 -10   4  14     1774.82     1895.67    121.76 o
  -9   4  14      136.41      102.28     32.05 o
  -8   4  14       50.88       19.90     21.30 o
  -7   4  14       84.73       59.12     40.14 o
  -6   4  14     3216.94     3188.40    165.50 o
  -5   4  14       14.48       11.52     19.42 o
  -4   4  14        5.61        3.05     17.10 o
  -3   4  14      145.84      184.71     38.98 o
  -2   4  14     2765.34     3018.66    142.06 o
  -1   4  14        2.20      -14.15     19.17 o
   0   4  14      133.43      190.73     37.31 o
   1   4  14       60.35       46.81     40.11 o
   2   4  14     1019.41     1067.72    116.94 o
   3   4  14       56.50       55.44     32.81 o
   4   4  14      847.15      750.52    100.25 o
  -5   5  14      647.50      534.61     91.49 o
  -4   5  14      494.94      544.09     90.62 o
  -3   5  14     1419.49     1300.20    136.74 o
 -17   0  15     1165.26     1076.01    123.05 o
 -15   0  15       67.64       84.12     34.57 o
 -13   0  15     1743.64     1980.63    152.97 o
 -11   0  15     2175.79     2026.82    150.86 o
  -9   0  15     6732.90     6562.23    257.35 o
  -7   0  15     2754.67     2759.49    116.91 o
  -5   0  15     4703.48     4676.58    151.34 o
  -3   0  15      793.50      797.73     56.42 o
  -1   0  15     3599.84     3621.93    278.97 o
   1   0  15     2732.61     2620.02    124.30 o
   3   0  15     1187.07     1263.51    109.19 o
   5   0  15     1702.69     1551.83    127.14 o
   7   0  15      131.63      177.05     49.10 o
   9   0  15     3101.86     3124.66    202.21 o
 -18   1  15      434.27      439.96     57.24 o
 -17   1  15      142.33      135.24     35.43 o
 -16   1  15      841.56      780.67     59.00 o
 -15   1  15      546.11      564.24     48.98 o
 -14   1  15     1751.53     1694.74    101.73 o
 -13   1  15      128.72      116.51     28.75 o
 -12   1  15     1157.45     1192.77     68.40 o
 -11   1  15     2669.49     2692.95    103.09 o
 -10   1  15     2368.10     2235.12     90.77 o
  -9   1  15      149.71      133.64     25.47 o
  -8   1  15      172.91      206.34     33.05 o
  -7   1  15     1249.62     1188.10     60.87 o
  -6   1  15     3369.41     3347.72    104.07 o
  -5   1  15     1314.11     1371.27     54.18 o
  -4   1  15      133.26      135.01     18.18 o
  -3   1  15      765.70      737.16     38.62 o
  -2   1  15     5453.98     5375.51    112.01 o
  -1   1  15      796.97      836.57     48.20 o
   0   1  15      831.14      921.73     50.70 o
   1   1  15      255.35      228.51     33.60 o
   2   1  15     1885.64     1986.39     77.36 o
   3   1  15     1229.28     1332.15     79.90 o
   4   1  15      223.75      168.10     24.38 o
   5   1  15      812.95      769.83     49.98 o
   6   1  15     1676.66     1703.48     89.86 o
   7   1  15     1506.39     1433.99     91.26 o
   8   1  15       81.03      100.22     28.34 o
   9   1  15       67.08       37.73     26.60 o
 -15   2  15       33.83       49.03     22.74 o
 -14   2  15     1465.35     1621.25    111.37 o
 -13   2  15      297.27      286.63     47.46 o
 -12   2  15     2186.94     2199.77    125.94 o
 -11   2  15       52.29      102.65     32.56 o
 -10   2  15      810.99      857.61     74.80 o
  -9   2  15       17.98       28.84     22.82 o
  -8   2  15     7345.52     7593.16    230.23 o
  -7   2  15        6.20       32.92     31.91 o
  -6   2  15     1151.43     1173.02     82.61 o
  -5   2  15       95.16       68.17     22.66 o
  -4   2  15     4850.86     5114.75    172.88 o
  -3   2  15       47.83       46.70     23.56 o
  -2   2  15       36.84       34.91     14.15 o
  -1   2  15      498.65      540.61     39.72 o
   0   2  15     2161.17     2263.27     82.76 o
   1   2  15      122.61      122.61     21.27 o
   2   2  15       71.48       62.54     16.97 o
   3   2  15       71.91       77.60     24.21 o
   4   2  15     3712.51     3769.60    116.61 o
   5   2  15       77.25       94.90     20.77 o
   6   2  15      316.00      252.02     52.28 o
   7   2  15       15.22       -2.15     12.44 o
   8   2  15     1701.10     1405.68     89.30 o
   9   2  15        1.50      -22.67     22.67 o
 -13   3  15      106.38       95.86     32.83 o
 -12   3  15      185.17      140.18     34.96 o
 -11   3  15     1626.26     1706.65    113.55 o
 -10   3  15      594.63      712.44     71.25 o
  -9   3  15      397.82      391.70     52.47 o
  -8   3  15      137.85      157.11     37.20 o
  -7   3  15     2630.38     2635.45    172.07 o
  -6   3  15     1812.14     1838.31    107.20 o
  -5   3  15     1254.13     1282.97     88.55 o
  -4   3  15      156.31      192.14     51.38 o
  -3   3  15     1398.64     1584.66     96.78 o
  -2   3  15     1006.09     1044.22     78.70 o
  -1   3  15      966.76     1168.89    155.27 o
   0   3  15       15.78       37.26     25.05 o
   1   3  15     1651.14     1703.92    101.47 o
   2   3  15     1037.07     1022.85     78.84 o
   3   3  15     1176.53     1355.58     90.76 o
   4   3  15      112.97       99.31     33.55 o
   5   3  15      930.15      921.97     76.76 o
   6   3  15      541.63      428.55     74.73 o
  -9   4  15     2095.24     2123.31    182.93 o
  -8   4  15      206.90      226.38     58.49 o
  -7   4  15      956.62      945.40     83.94 o
  -6   4  15       44.18       59.00     33.46 o
  -5   4  15     1812.36     1917.14    116.69 o
  -4   4  15      385.95      466.69     73.69 o
  -3   4  15      713.57      609.36     97.43 o
  -2   4  15      476.20      481.36     57.87 o
  -1   4  15      708.77      680.04     69.11 o
   0   4  15       37.86       83.26     43.17 o
   1   4  15      842.23      761.58    100.84 o
   2   4  15       36.58       62.45     36.28 o
 -16   0  16     3292.64     3406.64    150.01 o
 -14   0  16     1351.87     1480.60    138.19 o
 -12   0  16     3475.75     3436.52    207.13 o
 -10   0  16      900.34      898.91     71.34 o
  -8   0  16     4117.98     3999.54    207.73 o
  -6   0  16     4835.56     4631.16    157.17 o
  -4   0  16     3100.22     2933.78    117.38 o
  -2   0  16     2735.59     2616.38    122.04 o
   0   0  16       91.41      106.83     21.89 o
   2   0  16     6964.66     7081.39    293.31 o
   4   0  16      177.19      146.18     40.27 o
   6   0  16     1986.08     1717.21    141.87 o
   8   0  16      203.83      204.84     53.74 o
 -17   1  16     1115.34     1031.25    108.46 o
 -16   1  16      402.98      440.17     45.77 o
 -15   1  16       13.87       18.11     29.33 o
 -14   1  16     1101.70     1069.19     82.61 o
 -13   1  16     2465.92     2493.20    192.36 o
 -12   1  16     1177.71     1217.47     71.03 o
 -11   1  16      166.91      184.24     28.57 o
 -10   1  16     2123.19     2285.24    135.20 o
  -9   1  16     1760.76     1818.67     81.28 o
  -8   1  16      529.45      486.50     41.15 o
  -7   1  16       31.20       35.53     14.89 o
  -6   1  16     1158.94     1241.76     62.97 o
  -5   1  16     2408.42     2361.61    106.21 o
  -4   1  16     1712.22     1829.12     64.18 o
  -3   1  16     1995.19     2064.68     68.88 o
  -2   1  16      705.76      696.82     45.73 o
  -1   1  16     3770.48     3701.21    110.56 o
   0   1  16     2785.48     2841.64     95.51 o
   1   1  16     1176.23     1185.93     60.25 o
   2   1  16       15.57       43.48     15.90 o
   3   1  16     1358.79     1366.67     66.58 o
   4   1  16     1250.33     1171.90     62.50 o
   5   1  16      945.20      878.15     54.92 o
   6   1  16       69.39       21.45     33.10 o
   7   1  16     1424.70     1265.68     87.27 o
   8   1  16     1202.92     1341.50    129.05 o
 -14   2  16        3.61       21.37     22.40 o
 -13   2  16       16.12       37.05     20.76 o
 -12   2  16        5.31       19.09     22.72 o
 -11   2  16     2773.39     2978.96    147.38 o
 -10   2  16        1.92       19.12     63.83 o
  -9   2  16      542.50      614.91     82.12 o
  -8   2  16       29.49       64.87     52.32 o
  -7   2  16     4825.58     4788.50    384.58 o
  -6   2  16       52.07       34.78     18.92 o
  -5   2  16       78.14       79.69     22.66 o
  -4   2  16      164.21      158.37     39.25 o
  -3   2  16     6467.11     6554.12    205.00 o
  -2   2  16       41.08       49.40     23.59 o
  -1   2  16     2149.10     2153.07    109.54 o
   0   2  16        1.57       24.44     25.21 o
   1   2  16     2956.00     3261.46    147.89 o
   2   2  16        9.63       -7.42     16.86 o
   3   2  16      777.50      737.62     64.84 o
   4   2  16       22.81       20.21     18.31 o
   5   2  16      939.94      963.39     75.07 o
   6   2  16       10.87       -1.80     39.95 o
   7   2  16      989.89      950.61    104.35 o
   8   2  16        5.94      -32.15     32.15 o
 -12   3  16      665.53      735.06    109.88 o
 -11   3  16       51.89       59.62     23.67 o
 -10   3  16      967.96     1126.36     91.93 o
  -9   3  16      886.05      945.65     83.47 o
  -8   3  16      328.77      303.90     48.61 o
  -7   3  16       67.27       69.98     26.64 o
  -6   3  16     1193.62     1197.19     88.08 o
  -5   3  16      539.34      589.72     62.54 o
  -4   3  16     1406.73     1506.24    146.97 o
  -3   3  16      391.25      496.53     70.68 o
  -2   3  16      391.06      438.22     52.79 o
  -1   3  16      942.82      826.17     72.31 o
   0   3  16     1827.28     1915.98    110.32 o
   1   3  16      466.78      452.21     53.91 o
   2   3  16       15.59       12.47     24.34 o
   3   3  16      276.35      282.78     43.95 o
   4   3  16      754.68      787.73    101.02 o
  -7   4  16        2.18       14.60     30.01 o
  -6   4  16     1056.37      774.83    110.37 o
  -5   4  16        0.55      -26.47     35.86 o
  -4   4  16      694.65      621.76     94.89 o
  -3   4  16       27.47      -26.85     29.58 o
  -2   4  16      904.82      971.55    119.53 o
  -1   4  16      274.04      124.62     44.66 o
 -15   0  17      298.67      256.32     58.25 o
 -13   0  17     1638.04     1654.54    146.28 o
 -11   0  17       76.04       -0.17     28.74 o
  -9   0  17     3418.28     3102.29    201.83 o
  -7   0  17      142.62      166.67     32.28 o
  -5   0  17     9057.76     8996.38    238.47 o
  -3   0  17      427.82      413.87     43.66 o
  -1   0  17     5512.53     5506.16    284.16 o
   1   0  17       15.50       47.36     25.14 o
   3   0  17     3371.96     3380.95    200.18 o
   5   0  17      353.18      295.09     60.01 o
   7   0  17     2044.89     2035.38    162.27 o
 -17   1  17      121.67       88.22     42.57 o
 -16   1  17      900.38      836.85    109.75 o
 -15   1  17     1154.76     1117.19     87.23 o
 -14   1  17      237.40      234.67     53.92 o
 -13   1  17      314.88      343.82     39.85 o
 -12   1  17      510.69      491.29     46.24 o
 -11   1  17      495.84      480.85     45.19 o
 -10   1  17      561.95      502.63     45.55 o
  -9   1  17        1.39      -13.75     13.75 o
  -8   1  17     3015.18     2839.38    118.27 o
  -7   1  17     1391.47     1403.01     70.50 o
  -6   1  17      492.66      458.18     66.19 o
  -5   1  17      191.20      164.43     20.63 o
  -4   1  17     1896.72     1898.97     67.96 o
  -3   1  17     2199.77     2168.44     85.03 o
  -2   1  17      734.37      719.41     48.60 o
  -1   1  17      326.63      311.15     33.12 o
   0   1  17       89.63      101.68     20.85 o
   1   1  17     2529.50     2424.39     91.45 o
   2   1  17     1424.34     1471.96     70.89 o
   3   1  17      269.91      265.41     35.36 o
   4   1  17      516.06      478.10     52.81 o
   5   1  17     1923.64     1999.15    224.62 o
   6   1  17      967.50      836.52     72.07 o
   7   1  17       68.30       74.52     40.25 o
 -13   2  17        1.28       24.28     22.49 o
 -12   2  17      471.14      483.10     72.98 o
 -11   2  17       14.16      -23.79     23.79 o
 -10   2  17     2223.79     2107.44    122.97 o
  -9   2  17      236.31      258.89     46.25 o
  -8   2  17     1042.86     1063.86     83.62 o
  -7   2  17       82.44      105.19     29.23 o
  -6   2  17     1478.26     1557.14    204.40 o
  -5   2  17      260.39      355.91    124.58 o
  -4   2  17     1456.90     1536.39     95.59 o
  -3   2  17      102.55      134.18     31.78 o
  -2   2  17     1895.76     2046.46    110.32 o
  -1   2  17       61.47       58.46     27.74 o
   0   2  17     1959.91     1986.50    108.32 o
   1   2  17       30.49        5.89     14.72 o
   2   2  17      769.00      746.68     66.67 o
   3   2  17       78.68       37.03     59.53 o
   4   2  17     1535.60     1470.29     95.26 o
   5   2  17       19.47       21.85     25.44 o
   6   2  17      158.13      170.08     49.98 o
 -10   3  17       92.08      136.23     37.81 o
  -9   3  17       77.83       38.71     23.39 o
  -8   3  17      228.35      173.11     42.69 o
  -7   3  17     1875.81     1925.18    204.73 o
  -6   3  17      370.74      315.17     60.60 o
  -5   3  17        9.21        1.67     23.96 o
  -4   3  17      401.94      421.36    127.54 o
  -3   3  17     3175.01     3256.04    150.24 o
  -2   3  17      174.04      157.78     33.98 o
  -1   3  17       28.27       54.71     29.90 o
   0   3  17      142.66      225.02     42.57 o
   1   3  17     1922.88     2037.48    117.36 o
   2   3  17      482.32      507.21     81.50 o
 -16   0  18      987.47     1137.81    130.49 o
 -14   0  18       46.82       94.31     36.59 o
 -12   0  18     4584.66     4619.85    254.30 o
 -10   0  18      980.77     1012.06    125.94 o
  -8   0  18     3131.29     3125.44    250.95 o
  -6   0  18      751.16      708.87     61.56 o
  -4   0  18     2906.16     2758.19    154.24 o
  -2   0  18     2590.17     2603.85    115.63 o
   0   0  18     7962.15     8131.21    330.18 o
   2   0  18       72.24      149.58     43.08 o
   4   0  18     1202.81     1245.56    124.22 o
 -14   1  18     1483.29     1468.83     99.85 o
 -13   1  18     1212.63     1226.94     89.00 o
 -12   1  18       52.82       29.10     19.54 o
 -11   1  18     1519.82     1592.30     83.14 o
 -10   1  18     2161.46     2175.97     96.27 o
  -9   1  18     1463.98     1434.87     76.09 o
  -8   1  18      444.37      446.72     42.49 o
  -7   1  18       57.25       55.17     21.12 o
  -6   1  18     2185.86     2146.57     90.27 o
  -5   1  18     2369.45     2339.90     92.91 o
  -4   1  18      124.14      110.52     21.78 o
  -3   1  18      500.79      533.16     60.14 o
  -2   1  18     1645.67     1677.65     77.03 o
  -1   1  18     1951.76     1907.09     82.68 o
   0   1  18      166.80      130.07     33.21 o
   1   1  18      174.64      168.12     31.59 o
   2   1  18      466.16      554.54     45.53 o
   3   1  18     2361.34     2102.07    112.57 o
   4   1  18      718.31      775.83     70.22 o
   5   1  18       11.87       23.57     31.42 o
   6   1  18      455.39      333.75     66.50 o
 -12   2  18      318.57      260.75     56.23 o
 -11   2  18     2325.66     2341.59    193.17 o
 -10   2  18      201.78      158.78     39.94 o
  -9   2  18     1124.80     1162.46     92.34 o
  -8   2  18       21.53       20.31     34.23 o
  -7   2  18     3846.48     3965.19    181.48 o
  -6   2  18        5.64       15.93     19.85 o
  -5   2  18      489.66      457.28     58.26 o
  -4   2  18       64.47       56.68     22.84 o
  -3   2  18     2635.48     2887.30    143.32 o
  -2   2  18        8.18       13.27     19.75 o
  -1   2  18      255.89      259.18     70.09 o
   0   2  18       86.81       64.68     25.42 o
   1   2  18     3603.64     3742.93    157.32 o
   2   2  18        4.51       21.66     20.28 o
   3   2  18      202.39      188.29     54.07 o
   4   2  18        1.49        9.59     27.40 o
   5   2  18     1918.29     1670.16    144.18 o
  -8   3  18       95.41       44.85     40.63 o
  -7   3  18      116.81      134.28     36.66 o
  -6   3  18     1582.34     1637.56    110.56 o
  -5   3  18      892.71      814.47     78.80 o
  -4   3  18      286.20      381.12     53.77 o
  -3   3  18      185.19      174.86     37.54 o
  -2   3  18      730.81      749.44     72.82 o
  -1   3  18      586.87      517.05     86.43 o
   0   3  18      203.09      121.39     49.71 o
 -15   0  19      703.69      749.37    105.59 o
 -13   0  19      173.91      124.32     48.01 o
 -11   0  19     2550.27     2366.44    177.16 o
  -9   0  19     1430.85     1399.32     94.27 o
  -7   0  19     1987.35     2068.58    111.72 o
  -5   0  19     1508.77     1318.85    104.77 o
  -3   0  19      447.32      452.41     50.19 o
  -1   0  19      714.25      628.98     86.65 o
   1   0  19       32.99       51.01     37.66 o
   3   0  19     2552.79     2465.69    179.96 o
 -13   1  19      148.55      103.23     51.42 o
 -12   1  19     1611.05     1714.84    115.67 o
 -11   1  19      456.72      472.89     47.94 o
 -10   1  19      160.26      134.65     24.48 o
  -9   1  19     1252.60     1125.61     69.37 o
  -8   1  19     2775.61     2634.53    105.89 o
  -7   1  19      772.39      686.58     63.09 o
  -6   1  19        9.66       -5.79     19.45 o
  -5   1  19      560.35      527.59     72.81 o
  -4   1  19     1808.46     1769.04     82.35 o
  -3   1  19      488.51      559.24     46.24 o
  -2   1  19        0.75        9.54     22.57 o
  -1   1  19       85.10      103.89     23.52 o
   0   1  19      517.33      561.45     65.88 o
   1   1  19      483.40      444.90     41.97 o
   2   1  19      210.78      196.70     37.43 o
   3   1  19       11.78        3.54     23.74 o
   4   1  19     1205.34     1180.58    121.35 o
   5   1  19      470.68      498.25     83.14 o
 -10   2  19     1859.48     1801.29    120.80 o
  -9   2  19      130.34      153.29     38.95 o
  -8   2  19        9.01       24.23     27.81 o
  -7   2  19      153.99      139.98     38.34 o
  -6   2  19     3069.35     3073.85    174.81 o
  -5   2  19       16.13        5.39     28.32 o
  -4   2  19      442.95      422.09     54.60 o
  -3   2  19       34.49       -7.00     50.12 o
  -2   2  19     2826.12     2827.79    163.05 o
  -1   2  19        3.00       -1.15     20.52 o
   0   2  19      142.20      102.06     54.83 o
   1   2  19       84.21      101.49     42.51 o
   2   2  19     1764.40     1696.66    147.39 o
   3   2  19      292.91      307.98     67.73 o
   4   2  19       71.31       60.04     36.84 o
 -14   0  20      709.64      627.22     96.24 o
 -12   0  20     2187.77     1939.19    169.16 o
 -10   0  20      501.06      515.65     81.94 o
  -8   0  20     1452.88     1654.21    103.85 o
  -6   0  20      305.64      296.10     95.99 o
  -4   0  20     4813.45     4557.77    244.72 o
  -2   0  20      288.53      243.93     56.77 o
   0   0  20     4448.44     4187.10    238.93 o
   2   0  20       39.19       55.05     39.53 o
 -12   1  20      325.03      332.29     53.15 o
 -11   1  20      349.82      363.78     86.75 o
 -10   1  20      924.46      816.55     81.11 o
  -9   1  20      398.87      384.46     42.20 o
  -8   1  20      206.35      175.18     29.20 o
  -7   1  20     1073.90     1111.13     69.06 o
  -6   1  20     1329.88     1263.04     73.16 o
  -5   1  20      118.69       68.33     30.59 o
  -4   1  20      270.39      234.34     32.56 o
  -3   1  20     1175.92     1153.85     78.72 o
  -2   1  20      910.48      867.20     58.90 o
  -1   1  20     1650.87     1549.96     79.91 o
   0   1  20       31.04       36.67     22.88 o
   1   1  20      818.82      695.94     92.21 o
   2   1  20     1933.01     1588.87    141.76 o
   3   1  20      442.42      405.34     73.59 o
  -8   2  20        2.69      -18.94     34.85 o
  -7   2  20      209.39      244.34     46.16 o
  -6   2  20       65.22       73.83     44.64 o
  -5   2  20      509.25      502.94     61.30 o
  -4   2  20       47.80       59.89     24.62 o
  -3   2  20     1675.92     1881.06    160.96 o
  -2   2  20       13.50        2.86     24.19 o
  -1   2  20     1930.43     2104.74    169.00 o
   0   2  20       28.83       36.86     35.36 o
   1   2  20     1435.34     1379.31    138.01 o
   2   2  20       12.46      -22.18     29.13 o
 -11   0  21     1936.37     1872.69    164.72 o
  -9   0  21        0.20      -16.49     23.80 o
  -7   0  21      569.42      575.50     63.09 o
  -5   0  21      678.53      772.00    102.17 o
  -3   0  21     1524.17     1413.59    136.34 o
  -1   0  21     1165.05     1071.93    120.31 o
 -10   1  21      616.36      448.88     89.38 o
  -9   1  21      541.21      599.03     69.33 o
  -8   1  21      912.29      894.52     81.51 o
  -7   1  21      199.56      190.62     46.61 o
  -6   1  21      643.84      724.28     72.24 o
  -5   1  21     1107.47     1173.91     90.41 o
  -4   1  21      534.39      543.70     49.50 o
  -3   1  21      254.06      309.54     37.69 o
  -2   1  21      406.79      353.28     73.44 o
  -1   1  21      486.46      537.69     80.59 o
   0   1  21     1028.50      987.95    110.73 o
   1   1  21       91.52       95.55     41.81 o
  -5   2  21        4.02       40.62     31.91 o
  -4   2  21      640.65      692.14    102.46 o
  -3   2  21      221.96      259.26     66.38 o
  -2   2  21      878.01      778.76    105.54 o
 -10   0  22     1822.06     1814.04    117.69 o
  -8   0  22     1200.00     1090.15     89.21 o
  -6   0  22     2265.26     1918.33    163.82 o
  -4   0  22      786.25      675.99     98.87 o
  -8   1  22      644.01      639.92    101.47 o
  -7   1  22     2116.26     2084.68    181.06 o
  -6   1  22      247.83      357.73     79.61 o
  -5   1  22        1.27       60.79     35.59 o
  -4   1  22      498.80      572.22     94.04 o
 
